# Supplementary material for: A bibliometric analysis of artificial intelligence applications in macular edema: exploring research hotspots and Frontiers
Source: Front Cell Dev Biol. 2023 May 15;11:1174936. doi: 10.3389/fcell.2023.1174936 (PMC10225517; doi:10.3389/fcell.2023.1174936)
Supplement: Supplementary file 1 [file DataSheet1.zip]

Archive with 1 entries (1 files):
- download1-300.txt
