# Supplementary material for: A bibliometric analysis of artificial intelligence applications in macular edema: exploring research hotspots and Frontiers
Source: Front Cell Dev Biol. 2023 May 15;11:1174936. doi: 10.3389/fcell.2023.1174936 (PMC10225517; doi:10.3389/fcell.2023.1174936)
Supplement: Supplementary file 1 [file DataSheet1.zip › download1-300.txt]

FN Clarivate Analytics Web of Science
VR 1.0
PT J
AU Lu, DH
   Heisler, M
   Lee, S
   Ding, GW
   Navajas, E
   Sarunic, MV
   Beg, MF
AF Lu, Donghuan
   Heisler, Morgan
   Lee, Sieun
   Ding, Gavin Weiguang
   Navajas, Eduardo
   Sarunic, Marinko, V
   Beg, Mirza Faisal
TI Deep-learning based multiclass retinal fluid segmentation and detection
   in optical coherence tomography images using a fully convolutional
   neural network
SO MEDICAL IMAGE ANALYSIS
LA English
DT Article
DE Retinal fluid; Optical coherence tomography; Fully convolutional
   network; Multiclass segmentation and detection
ID DIABETIC-RETINOPATHY; DETACHMENT SEGMENTATION; AUTOMATIC SEGMENTATION;
   MACULAR EDEMA; SD-OCT; LAYER; QUANTIFICATION; CLASSIFICATION; ALGORITHM
AB As a non-invasive imaging modality, optical coherence tomography (OCT) can provide micrometer-resolution 3D images of retinal structures. These images can help reveal disease-related alterations below the surface of the retina, such as the presence of edema, or accumulation of fluid which can distort vision, and are an indication of disruptions in the vasculature of the retina. In this paper, a new framework is proposed for multiclass fluid segmentation and detection in the retinal OCT images. Based on the intensity of OCT images and retinal layer segmentations provided by a graph-cut algorithm, a fully convolutional neural network was trained to recognize and label the fluid pixels. Random forest classification was performed on the segmented fluid regions to detect and reject the falsely labeled fluid regions. The proposed framework won the first place in the MICCAI RETOUCH challenge in 2017 on both the segmentation performance (mean Dice: 0.7667) and the detection performance (mean AUC: 1.00) tasks. (C) 2019 Elsevier B.V. All rights reserved.
C1 [Lu, Donghuan; Heisler, Morgan; Lee, Sieun; Ding, Gavin Weiguang; Sarunic, Marinko, V; Beg, Mirza Faisal] Simon Fraser Univ, Sch Engn Sci, Burnaby, BC V5A 1S6, Canada.
   [Navajas, Eduardo] Univ British Columbia, Dept Ophthalmol & Visual Sci, Vancouver, BC V6T 1Z4, Canada.
C3 Simon Fraser University; University of British Columbia
RP Beg, MF (corresponding author), Simon Fraser Univ, Sch Engn Sci, Burnaby, BC V5A 1S6, Canada.
EM mfbeg@sfu.ca
OI Ding, Weiguang/0000-0002-5856-6811; Beg, Mirza
   Faisal/0000-0001-6706-8630; Sarunic, Marinko/0000-0002-5636-9056
FU Natural Sciences and Engineering Research Council of Canada (NSERC);
   Canadian Institutes for Health Research (CIHR); Brain Canada Foundation;
   Alzheimer Society of Canada; Pacific Alzheimer Research Foundation;
   Genome British Columbia; Michael Smith Foundation for Health Research
   (MSFHR)
FX The authors would like to acknowledge Timothy Yu, Natalia Page (under
   graduate students of Simon Fraser University), Mahadev Bhalla (MD
   student of The University of British Columbia) and Dr. Vinicus Vanzan (a
   senior ophthalmology resident of The University of British Columbia) for
   the manual segmentation of the Kermany dataset. This research received
   funding support from the Natural Sciences and Engineering Research
   Council of Canada (NSERC), Canadian Institutes for Health Research
   (CIHR), the Brain Canada Foundation, Alzheimer Society of Canada, the
   Pacific Alzheimer Research Foundation, Genome British Columbia, and the
   Michael Smith Foundation for Health Research (MSFHR).
CR Abadi M., 2016, TENSORFLOW LARGE SCA
   Abramoff MD, 2016, INVEST OPHTH VIS SCI, V57, P5200, DOI 10.1167/iovs.16-19964
   ├a┬ci├a┬ek ├a┬u., 2016, 3D U NET LEARNING DE, DOI [DOI 10.1007/978-3-319-46723-8_49, DOI 10.1016/J.NEUROIMAGE.2012.01.021]
   Arevalo JF, 2013, CLIN OPHTHALMOL, V7, P2181, DOI 10.2147/OPTH.S51158
   Asaoka R, 2016, OPHTHALMOLOGY, V123, P1974, DOI 10.1016/j.ophtha.2016.05.029
   Bogunovic H., 2017, MICCAI RETINAL OCT F
   Breiman L., 2001, Machine Learning, V45, P5, DOI 10.1023/A:1010933404324
   Christ PF., 2017, MED IMAGE ANAL, V2, P1
   Fang LY, 2017, BIOMED OPT EXPRESS, V8, P2732, DOI 10.1364/BOE.8.002732
   Fu HZ, 2016, I S BIOMED IMAGING, P698, DOI 10.1109/ISBI.2016.7493362
   Gargeya R, 2017, OPHTHALMOLOGY, V124, P962, DOI 10.1016/j.ophtha.2017.02.008
   Glorot X., 2010, INT C ARTIFICIAL INT, P249
   Goldstein T, 2010, J SCI COMPUT, V45, P272, DOI 10.1007/s10915-009-9331-z
   Gulshan V, 2016, JAMA-J AM MED ASSOC, V316, P2402, DOI 10.1001/jama.2016.17216
   HEE MR, 1995, ARCH OPHTHALMOL-CHIC, V113, P325, DOI 10.1001/archopht.1995.01100030081025
   Hinton GE, 2006, NEURAL COMPUT, V18, P1527, DOI 10.1162/neco.2006.18.7.1527
   Joussen A., 2010, RETINAL VASCULAR DIS
   Kermany Daniel, 2018, Mendeley Data, V2, DOI 10.17632/rscbjbr9sj.2
   Kermany DS, 2018, CELL, V172, P1122, DOI 10.1016/j.cell.2018.02.010
   Lang A, 2015, BIOMED OPT EXPRESS, V6, P155, DOI 10.1364/BOE.6.000155
   Lee A, 2017, OPHTHALMOLOGY, V124, P1726, DOI 10.1016/j.ophtha.2017.08.046
   Lee CS, 2017, OPHTHALMOL RETINA, V1, P322, DOI 10.1016/j.oret.2016.12.009
   Lee CS., 2017, BIORXIV
   Lee S, 2013, INVEST OPHTH VIS SCI, V54, P2864, DOI 10.1167/iovs.12-11521
   Lee SY, 2012, INVEST OPHTH VIS SCI, V53, P164, DOI 10.1167/iovs.11-8188
   Leopolda H., 2017, P SOC PHOTO-OPT INS, V10068
   Li K, 2006, IEEE T PATTERN ANAL, V28, P119, DOI 10.1109/TPAMI.2006.19
   Long J, 2015, PROC CVPR IEEE, P3431, DOI 10.1109/CVPR.2015.7298965
   Lu DH, 2017, I S BIOMED IMAGING, P139, DOI 10.1109/ISBI.2017.7950487
   Montuoro A, 2017, BIOMED OPT EXPRESS, V8, P1874, DOI 10.1364/BOE.8.001874
   Muhammad H., 2017, J GLAUCOMA
   Novosel J, 2017, IEEE T MED IMAGING, V36, P1276, DOI 10.1109/TMI.2017.2666045
   Pilch M, 2013, INVEST OPHTH VIS SCI, V54, P4385, DOI 10.1167/iovs.12-11396
   Prentasic P, 2016, J BIOMED OPT, V21, DOI 10.1117/1.JBO.21.7.075008
   Quellec G, 2017, MED IMAGE ANAL, V39, P178, DOI 10.1016/j.media.2017.04.012
   Rashno A, 2017, PLOS ONE, V12, DOI 10.1371/journal.pone.0186949
   Ronneberger O, 2015, LECT NOTES COMPUT SC, V9351, P234, DOI 10.1007/978-3-319-24574-4_28
   Roy AG, 2017, BIOMED OPT EXPRESS, V8, P3627, DOI 10.1364/BOE.8.003627
   Schlegl T, 2018, OPHTHALMOLOGY, V125, P549, DOI 10.1016/j.ophtha.2017.10.031
   Schlegl Thomas, 2015, Inf Process Med Imaging, V24, P437, DOI 10.1007/978-3-319-19992-4_34
   Srivastava N, 2014, J MACH LEARN RES, V15, P1929
   Sun ZL, 2016, SCI REP-UK, V6, DOI 10.1038/srep21739
   Told R., 2017, NEOVASCULAR AGE RELA, P183, DOI [10.1007/978-81-322-3610-8_15, DOI 10.1007/978-81-322-3610-8_15]
   Venhuizen FG, 2018, BIOMED OPT EXPRESS, V9, P1545, DOI 10.1364/BOE.9.001545
   Wang J, 2016, BIOMED OPT EXPRESS, V7, P1577, DOI 10.1364/BOE.7.001577
   Welikala RA, 2017, COMPUT BIOL MED, V90, P23, DOI 10.1016/j.compbiomed.2017.09.005
   Wilkins GR, 2012, IEEE T BIO-MED ENG, V59, P1109, DOI 10.1109/TBME.2012.2184759
   Wu ML, 2017, BIOMED OPT EXPRESS, V8, P4257, DOI 10.1364/BOE.8.004257
   Xu XY, 2015, IEEE T MED IMAGING, V34, P1616, DOI 10.1109/TMI.2015.2408632
   2015, BIOMED OPT EXPRESS, V6, P1172, DOI DOI 10.1364/BOE.6.001172
NR 50
TC 59
Z9 59
U1 1
U2 39
PU ELSEVIER
PI AMSTERDAM
PA RADARWEG 29, 1043 NX AMSTERDAM, NETHERLANDS
SN 1361-8415
EI 1361-8423
J9 MED IMAGE ANAL
JI Med. Image Anal.
PD MAY
PY 2019
VL 54
BP 100
EP 110
DI 10.1016/j.media.2019.02.011
PG 11
WC Computer Science, Artificial Intelligence; Computer Science,
   Interdisciplinary Applications; Engineering, Biomedical; Radiology,
   Nuclear Medicine & Medical Imaging
WE Science Citation Index Expanded (SCI-EXPANDED)
SC Computer Science; Engineering; Radiology, Nuclear Medicine & Medical
   Imaging
GA HY1QG
UT WOS:000467891200009
PM 30856455
DA 2023-01-31
ER

PT J
AU Fang, LY
   Jin, YX
   Huang, LF
   Guo, SY
   Zhao, GZ
   Chen, XD
AF Fang, Leyuan
   Jin, Yuxuan
   Huang, Laifeng
   Guo, Siyu
   Zhao, Guangzhe
   Chen, Xiangdong
TI Iterative fusion convolutional neural networks for classification of
   optical coherence tomography images
SO JOURNAL OF VISUAL COMMUNICATION AND IMAGE REPRESENTATION
LA English
DT Article
DE Classification; Convolutional neural network (CNN); Deep learning;
   Optical coherence tomography (OCT); Retinal
ID DIABETIC MACULAR EDEMA; RETINAL LAYER; OCT IMAGES; DEGENERATION;
   SEGMENTATION; DISEASES; SHAPE; AMD
AB Optical coherence tomography (OCT) can achieve the high-resolution 3D tomography imaging of the retina, which is crucial for the diagnosis of retinal diseases. Currently, the classification of retinal OCT images is mainly conducted by ophthalmologists, which is time consuming and subjective. In this paper, we propose an iterative fusion convolutional neural network (IFCNN) method for the automatic classification of retinal OCT image. In the convolutional neural network (CNN), different convolutional layers contain feature information from different scales. Therefore, the proposed network adopts an iterative fusion strategy, which iteratively combines features in current convolutional layer with those of all previous layers in the CNN network, and thus can jointly utilize the features of different convolutional layers to achieve accurate classification of OCT images. Experimental results on a real retinal OCT dataset and a musculoskeletal radiographs dataset demonstrate the superiority of the proposed method over the traditional CNN and several well-known OCT classification methods. (C) 2019 Elsevier Inc. All rights reserved.
C1 [Fang, Leyuan; Jin, Yuxuan; Huang, Laifeng; Guo, Siyu] Hunan Univ, Coll Elect & Informat Engn, Changsha, Hunan, Peoples R China.
   [Zhao, Guangzhe] Beijing Univ Civil Engn & Architecture, Coll Elect & Informat Engn, Beijing, Peoples R China.
   [Chen, Xiangdong] Hunan Univ Chinese Med, Dept Ophthalmol, Hosp 1, Changsha, Hunan, Peoples R China.
C3 Hunan University; Beijing University of Civil Engineering &
   Architecture; Hunan University of Chinese Medicine
RP Zhao, GZ (corresponding author), Beijing Univ Civil Engn & Architecture, Coll Elect & Informat Engn, Beijing, Peoples R China.; Chen, XD (corresponding author), Hunan Univ Chinese Med, Dept Ophthalmol, Hosp 1, Changsha, Hunan, Peoples R China.
EM zhaoguangzhe@bucea.edu.cn
OI Fang, Leyuan/0000-0003-2351-4461; zhao, guangzhe/0000-0002-6850-9335
FU National Natural Science Foundation [61771192, 61471167, 61462089];
   National Natural Science Foundation for Young Scientist of China
   [61501180]; China Postdoctoral Science Foundation [2017T100597];
   National Natural Science Foundation of Hunan Province [2018JJ3077]
FX This work was supported in part by the National Natural Science
   Foundation under Grant No. 61771192, 61471167, and 61462089, the
   National Natural Science Foundation for Young Scientist of China under
   Grant No. 61501180, China Postdoctoral Science Foundation funded Project
   No. 2017T100597, and National Natural Science Foundation of Hunan
   Province Grant No. 2018JJ3077.
CR Abadi M., 2016, TENSORFLOW LARGE SCA
   Albarrak A., 2013, PROC INT C MEDICAL I, P59
   Andrew Zisserman, 2015, Arxiv, DOI arXiv:1409.1556
   Del V. C. M., 2008, PPAR RES, V2008
   Drexler W, 2008, PROG RETIN EYE RES, V27, P45, DOI 10.1016/j.preteyeres.2007.07.005
   Fang LY, 2018, IEEE T GEOSCI REMOTE, V56, P1803, DOI 10.1109/TGRS.2017.2768479
   Fang LY, 2017, J BIOMED OPT, V22, DOI 10.1117/1.JBO.22.11.116011
   Fang LY, 2017, BIOMED OPT EXPRESS, V8, P2732, DOI 10.1364/BOE.8.002732
   Fang LY, 2017, IEEE T MED IMAGING, V36, P407, DOI 10.1109/TMI.2016.2611503
   Fang LY, 2012, BIOMED OPT EXPRESS, V3, P927, DOI 10.1364/BOE.3.000927
   Farsiu S, 2014, OPHTHALMOLOGY, V121, P162, DOI 10.1016/j.ophtha.2013.07.013
   FREUND KB, 1993, AM J OPHTHALMOL, V115, P786, DOI 10.1016/S0002-9394(14)73649-9
   Hinton GE, 2006, SCIENCE, V313, P504, DOI 10.1126/science.1127647
   Hirai FE, 2008, AM J OPHTHALMOL, V145, P700, DOI 10.1016/j.ajo.2007.11.019
   HUANG D, 1991, SCIENCE, V254, P1178, DOI 10.1126/science.1957169
   Jia S, 2018, INT GEOSCI REMOTE SE, P1
   Jonas J. B., 2010, OPHTHALMOLOGY, V83, P645
   Kermany DS, 2018, CELL, V172, P1122, DOI 10.1016/j.cell.2018.02.010
   Krizhevsky A., 2012, ADV NEURAL INFORM PR, P1097
   Kuo AN, 2013, AM J OPHTHALMOL, V156, P304, DOI 10.1016/j.ajo.2013.03.012
   LeCun Y., 2014, ARXIV PREPRINT ARXIV
   LeCun Y, 2015, NATURE, V521, P436, DOI 10.1038/nature14539
   Lee CS, 2017, OPHTHALMOL RETINA, V1, P322, DOI 10.1016/j.oret.2016.12.009
   Lemaitre G, 2016, J OPHTHALMOL, V2016, DOI 10.1155/2016/3298606
   Liu YY, 2011, MED IMAGE ANAL, V15, P748, DOI 10.1016/j.media.2011.06.005
   Long J, 2015, PROC CVPR IEEE, P3431, DOI 10.1109/CVPR.2015.7298965
   PULIAFITO CA, 1995, OPHTHALMOLOGY, V102, P217
   Rajpurkar P., 2017, MURA LARGE DATASET A
   Rasti R, 2018, IEEE T MED IMAGING, V37, P1024, DOI 10.1109/TMI.2017.2780115
   Ren SQ, 2015, ADV NEUR IN, V28, DOI 10.1109/TPAMI.2016.2577031
   Ronneberger O, 2015, LECT NOTES COMPUT SC, V9351, P234, DOI 10.1007/978-3-319-24574-4_28
   Roy AG, 2017, BIOMED OPT EXPRESS, V8, P3627, DOI 10.1364/BOE.8.003627
   Shi JB, 2000, IEEE T PATTERN ANAL, V22, P888, DOI 10.1109/34.868688
   Srinivasan PP, 2014, BIOMED OPT EXPRESS, V5, P3568, DOI 10.1364/BOE.5.003568
   Sun YK, 2017, J BIOMED OPT, V22, DOI 10.1117/1.JBO.22.1.016012
   Szegedy C., P IEEE C COMP VIS PA, P1
   Thomas M, 2013, CLIN OPHTHALMOL, V7, P495, DOI 10.2147/OPTH.S29974
   Tomlins PH, 2005, J PHYS D APPL PHYS, V38, P2519, DOI 10.1088/0022-3727/38/15/002
   Venhuizen A. F. G., 2015, P SPIE MED IMAG
   Wang Y, 2016, BIOMED OPT EXPRESS, V7, P4928, DOI 10.1364/BOE.7.004928
   Xu YP, 2017, BIOMED OPT EXPRESS, V8, P4061, DOI 10.1364/BOE.8.004061
   Yuan A, 2011, SEMIN OPHTHALMOL, V26, P149, DOI 10.3109/08820538.2011.570846
NR 42
TC 37
Z9 37
U1 5
U2 21
PU ACADEMIC PRESS INC ELSEVIER SCIENCE
PI SAN DIEGO
PA 525 B ST, STE 1900, SAN DIEGO, CA 92101-4495 USA
SN 1047-3203
EI 1095-9076
J9 J VIS COMMUN IMAGE R
JI J. Vis. Commun. Image Represent.
PD FEB
PY 2019
VL 59
BP 327
EP 333
DI 10.1016/j.jvcir.2019.01.022
PG 7
WC Computer Science, Information Systems; Computer Science, Software
   Engineering
WE Science Citation Index Expanded (SCI-EXPANDED)
SC Computer Science
GA HR9ES
UT WOS:000463462600034
DA 2023-01-31
ER

PT J
AU Chen, YM
   Huang, WT
   Ho, WH
   Tsai, JT
AF Chen, Yao-Mei
   Huang, Wei-Tai
   Ho, Wen-Hsien
   Tsai, Jinn-Tsong
TI Classification of age-related macular degeneration using
   convolutional-neural-network-based transfer learning
SO BMC BIOINFORMATICS
LA English
DT Article; Proceedings Paper
CT International Conference on Biomedical Engineering Innovation (ICBEI)
CY NOV 15-19, 2019
CL Kaohsiung, TAIWAN
DE Convolutional neural network; Transfer learning; Hyperparameter; Optical
   coherence tomography image; Age-related macular degeneration
ID PREVALENCE
AB Background To diagnose key pathologies of age-related macular degeneration (AMD) and diabetic macular edema (DME) quickly and accurately, researchers attempted to develop effective artificial intelligence methods by using medical images. Results A convolutional neural network (CNN) with transfer learning capability is proposed and appropriate hyperparameters are selected for classifying optical coherence tomography (OCT) images of AMD and DME. To perform transfer learning, a pre-trained CNN model is used as the starting point for a new CNN model for solving related problems. The hyperparameters (parameters that have set values before the learning process begins) in this study were algorithm hyperparameters that affect learning speed and quality. During training, different CNN-based models require different algorithm hyperparameters (e.g., optimizer, learning rate, and mini-batch size). Experiments showed that, after transfer learning, the CNN models (8-layer Alexnet, 22-layer Googlenet, 16-layer VGG, 19-layer VGG, 18-layer Resnet, 50-layer Resnet, and a 101-layer Resnet) successfully classified OCT images of AMD and DME. Conclusions The experimental results further showed that, after transfer learning, the VGG19, Resnet101, and Resnet50 models with appropriate algorithm hyperparameters had excellent capability and performance in classifying OCT images of AMD and DME.
C1 [Chen, Yao-Mei] Kaohsiung Med Univ, Sch Nursing, Kaohsiung 807, Taiwan.
   [Chen, Yao-Mei] Kaohsiung Med Univ Hosp, Superintendent Off, Kaohsiung 807, Taiwan.
   [Huang, Wei-Tai] Natl Pingtung Univ Sci & Technol, Dept Mech Engn, Pingtung 912, Taiwan.
   [Ho, Wen-Hsien; Tsai, Jinn-Tsong] Kaohsiung Med Univ, Dept Healthcare Adm & Med Informat, Kaohsiung 807, Taiwan.
   [Ho, Wen-Hsien] Kaohsiung Med Univ Hosp, Dept Med Res, Kaohsiung 807, Taiwan.
   [Tsai, Jinn-Tsong] Natl Pingtung Univ, Dept Comp Sci, Pingtung 900, Taiwan.
C3 Kaohsiung Medical University; Kaohsiung Medical University; Kaohsiung
   Medical University Hospital; National Pingtung University Science &
   Technology; Kaohsiung Medical University; Kaohsiung Medical University;
   Kaohsiung Medical University Hospital; National Pingtung University
RP Ho, WH; Tsai, JT (corresponding author), Kaohsiung Med Univ, Dept Healthcare Adm & Med Informat, Kaohsiung 807, Taiwan.; Tsai, JT (corresponding author), Natl Pingtung Univ, Dept Comp Sci, Pingtung 900, Taiwan.
EM whho@kmu.edu.tw; jttsai@mail.nptu.edu.tw
RI Chen, Yao-Mei/GON-6183-2022
OI Chen, Yao-Mei/0000-0003-1172-7718; Ho, Wen-Hsien/0000-0001-6194-0563
FU NPUST-KMU JOINT RESEARCHPROJECT [NPUST-KMU-109-P009]; Ministry of
   Science and Technology, Taiwan, R.O.C. [MOST 107-2221-E-153-005-MY2,
   MOST 109-2221-E-037-005, MOST 109-2221-E-153-005-MY3]; Headquarters of
   University Advancement and Intelligent Manufacturing Research Center
   (iMRC) (National Cheng Kung University) - Ministry of Education, Taiwan,
   R.O.C.
FX Publication costs are funded by the NPUST-KMU JOINT RESEARCHPROJECT,
   (#NPUST-KMU-109-P009). The design and part writing costs of the study
   are funded by the Ministry of Science and Technology, Taiwan, R.O.C.,
   under Grant Numbers MOST 107-2221-E-153-005-MY2, MOST
   109-2221-E-037-005, and MOST 109-2221-E-153-005-MY3. The costs of
   collection, analysis and interpretation of data are funded by the
   Headquarters of University Advancement and Intelligent Manufacturing
   Research Center (iMRC) (National Cheng Kung University) sponsored by the
   Ministry of Education, Taiwan, R.O.C.
CR Deng J, 2009, PROC CVPR IEEE, P248, DOI 10.1109/CVPRW.2009.5206848
   Ferrara N, 2010, NAT MED, V16, P1107, DOI 10.1038/nm1010-1107
   Han DM, 2018, EXPERT SYST APPL, V95, P43, DOI 10.1016/j.eswa.2017.11.028
   He KM, 2016, PROC CVPR IEEE, P770, DOI 10.1109/CVPR.2016.90
   Hussain M, 2019, ADV INTELL SYST, V840, P191, DOI 10.1007/978-3-319-97982-3_16
   Kermany Daniel, 2018, Mendeley Data, V2, DOI 10.17632/rscbjbr9sj.2
   Kermany DS, 2018, CELL, V172, P1122, DOI 10.1016/j.cell.2018.02.010
   Krizhevsky A., 2012, ADV NEURAL INFORM PR, P1097
   Mehta S, 2015, PRIMARY CARE, V42, P377, DOI 10.1016/j.pop.2015.05.009
   Najeeb S, 2018, 2018 10TH INTERNATIONAL CONFERENCE ON ELECTRICAL AND COMPUTER ENGINEERING (ICECE), P465, DOI 10.1109/ICECE.2018.8636699
   Naz S, 2017, 2017 INTERNATIONAL CONFERENCE ON SIGNALS AND SYSTEMS (ICSIGSYS), P217, DOI 10.1109/ICSIGSYS.2017.7967044
   Ng A., 2016, NEURIPS KEYNOTE
   Nugroho KA, 2018, 2018 2ND INTERNATIONAL CONFERENCE ON INFORMATICS AND COMPUTATIONAL SCIENCES (ICICOS), P141
   Pan SJ, 2010, IEEE T KNOWL DATA EN, V22, P1345, DOI 10.1109/TKDE.2009.191
   Perdomo O, 2018, I S BIOMED IMAGING, P1423
   Russakovsky O, 2015, INT J COMPUT VISION, V115, P211, DOI 10.1007/s11263-015-0816-y
   Simonyan K., 2015, COM SCI
   Szegedy C, 2015, PROC CVPR IEEE, P1, DOI 10.1109/CVPR.2015.7298594
   Varma R, 2014, JAMA OPHTHALMOL, V132, P1334, DOI 10.1001/jamaophthalmol.2014.2854
   Wong WL, 2014, LANCET GLOB HEALTH, V2, pE106, DOI 10.1016/S2214-109X(13)70145-1
NR 20
TC 7
Z9 7
U1 10
U2 23
PU BMC
PI LONDON
PA CAMPUS, 4 CRINAN ST, LONDON N1 9XW, ENGLAND
SN 1471-2105
J9 BMC BIOINFORMATICS
JI BMC Bioinformatics
PD NOV 8
PY 2021
VL 22
IS SUPPL 5
SU 5
SI SI
AR 99
DI 10.1186/s12859-021-04001-1
PG 15
WC Biochemical Research Methods; Biotechnology & Applied Microbiology;
   Mathematical & Computational Biology
WE Science Citation Index Expanded (SCI-EXPANDED); Conference Proceedings Citation Index - Science (CPCI-S)
SC Biochemistry & Molecular Biology; Biotechnology & Applied Microbiology;
   Mathematical & Computational Biology
GA WT4GP
UT WOS:000715824700008
PM 34749641
OA Green Published, gold
DA 2023-01-31
ER

PT J
AU Raman, R
   Srinivasan, S
   Virmani, S
   Sivaprasad, S
   Rao, C
   Rajalakshmi, R
AF Raman, Rajiv
   Srinivasan, Sangeetha
   Virmani, Sunny
   Sivaprasad, Sobha
   Rao, Chetan
   Rajalakshmi, Ramachandran
TI Fundus photograph-based deep learning algorithms in detecting diabetic
   retinopathy
SO EYE
LA English
DT Review
ID CONVOLUTIONAL NEURAL-NETWORKS; AUTOMATED DETECTION; SCREENING-PROGRAM;
   SEVERITY LEVEL; RETINAL IMAGES; MACULAR EDEMA; RECOGNITION; VALIDATION;
   AGREEMENT; DIAGNOSIS
AB Remarkable advances in biomedical research have led to the generation of large amounts of data. Using artificial intelligence, it has become possible to extract meaningful information from large volumes of data, in a shorter frame of time, with very less human interference. In effect, convolutional neural networks (a deep learning method) have been taught to recognize pathological lesions from images. Diabetes has high morbidity, with millions of people who need to be screened for diabetic retinopathy (DR). Deep neural networks offer a great advantage of screening for DR from retinal images, in improved identification of DR lesions and risk factors for diseases, with high accuracy and reliability. This review aims to compare the current evidences on various deep learning models for diagnosis of diabetic retinopathy (DR).
C1 [Raman, Rajiv; Rao, Chetan] Sankara Nethralaya, Shri Bhagwan Mahavir Vitreoretinal Serv, Madras 600006, Tamil Nadu, India.
   [Srinivasan, Sangeetha] Vis Res Fdn, Madras 600006, Tamil Nadu, India.
   [Virmani, Sunny] Verily Life Sci LLC, San Francisco, CA USA.
   [Sivaprasad, Sobha] NIHR Moorfields Biomed Res Ctr, London EC1V 2PD, England.
   [Rajalakshmi, Ramachandran] Dr Mohans Diabet Special Ctr, Madras 600086, Tamil Nadu, India.
   [Rajalakshmi, Ramachandran] Madras Diabet Res Fdn, Madras 600086, Tamil Nadu, India.
C3 Madras Diabetes Research Foundation
RP Raman, R (corresponding author), Sankara Nethralaya, Shri Bhagwan Mahavir Vitreoretinal Serv, Madras 600006, Tamil Nadu, India.
EM rajivpgraman@gmail.com
RI Raman, Rajiv/A-7234-2009; Rao, Chetan/ABB-7630-2020; Sivaprasad,
   S./D-6876-2015
OI Raman, Rajiv/0000-0001-5842-0233; Sivaprasad, S./0000-0001-8952-0659
FU MRC [MR/P027881/1] Funding Source: UKRI
CR Abbas Q, 2017, MED BIOL ENG COMPUT, V55, P1959, DOI 10.1007/s11517-017-1638-6
   Abramoff MD, 2018, NPJ DIGIT MED, V1, DOI 10.1038/s41746-018-0040-6
   Abramoff MD, 2013, JAMA OPHTHALMOL, V131, P351, DOI 10.1001/jamaophthalmol.2013.1743
   Abramoff Michael D, 2010, IEEE Rev Biomed Eng, V3, P169, DOI 10.1109/RBME.2010.2084567
   Abramoff MD, 2008, DIABETES CARE, V31, P193, DOI 10.2337/dc07-1312
   Abramoff MD, 2016, INVEST OPHTH VIS SCI, V57, P5200, DOI 10.1167/iovs.16-19964
   [Anonymous], 1991, Ophthalmology, V98, P786
   [Anonymous], 2017, VOIC BAS CHATB REV C
   Baig F, 2016, LECT NOTES COMPUT SC, V9579, P134, DOI 10.1007/978-3-319-41576-5_10
   Bhaskaranand M, 2016, J DIABETES SCI TECHN, V10, P254, DOI [DOI 10.1177/1932296816628546, 10.1177/1932296816628546]
   Bhatt S., 2018, 2018 41 INT C TEL SI, P1, DOI DOI 10.1109/TSP.2018.8441504
   Boddapati V, 2017, PROCEDIA COMPUT SCI, V112, P2048, DOI 10.1016/j.procs.2017.08.250
   Browne M, 2003, LECT NOTES ARTIF INT, V2903, P641
   Chandore V., 2017, INT J ADV RES IDEAS, V3, P641, DOI 10.1016/j.ssmph.2017.07.012
   Choi JY, 2017, PLOS ONE, V12, DOI 10.1371/journal.pone.0187336
   Dai L, 2018, IEEE T MED IMAGING, V37, P1149, DOI 10.1109/TMI.2018.2794988
   Deng J, 2009, PROC CVPR IEEE, P248, DOI 10.1109/CVPRW.2009.5206848
   Desbiens J., 2018, DEEP ANNOTATED LEARN
   Dutta S, 2018, INT J GRID DISTRIB, V11, P89, DOI 10.14257/ijgdc.2018.11.1.09
   Early Treatment Diabetic Retinopathy Study Res Grp, 1991, OPHTHALMOLOGY, V98, P766
   Ege BM, 2000, COMPUT METH PROG BIO, V62, P165, DOI 10.1016/S0169-2607(00)00065-1
   Falavarjani KG, 2016, J CURR OPHTHALMOL, V28, P57, DOI 10.1016/j.joco.2016.04.001
   Frcophth AT, 2017, OPHTHALMOLOGY, V124, P343, DOI 10.1016/j.ophtha.2016.11.014
   Gangaputra S, 2013, RETINA-J RET VIT DIS, V33, P1393, DOI 10.1097/IAE.0b013e318286c952
   Garcia G, 2017, LECT NOTES COMPUT SC, V10614, P635, DOI 10.1007/978-3-319-68612-7_72
   Garg SJ, 2016, JAMA OPHTHALMOL, V134, P158, DOI 10.1001/jamaophthalmol.2015.4823
   Gargeya R, 2017, OPHTHALMOLOGY, V124, P962, DOI 10.1016/j.ophtha.2017.02.008
   Goldbaum M, 1996, INTERNATIONAL CONFERENCE ON IMAGE PROCESSING, PROCEEDINGS - VOL III, P695, DOI 10.1109/ICIP.1996.560760
   Gulshan V, 2016, JAMA-J AM MED ASSOC, V316, P2402, DOI 10.1001/jama.2016.17216
   Gupta S., 2015, J RES DEV, V3, P1
   International Diabetes Federation, IDF DIABETES ATLAS, V10th
   Jelinek HF, 2011, IEEE ENG MED BIO, P5951, DOI 10.1109/IEMBS.2011.6091471
   Keel S, 2018, SCI REP-UK, V8, DOI 10.1038/s41598-018-22612-2
   Kermany DS, 2018, CELL, V172, P1122, DOI 10.1016/j.cell.2018.02.010
   Kourou K, 2015, COMPUT STRUCT BIOTEC, V13, P8, DOI 10.1016/j.csbj.2014.11.005
   Krause J, 2018, OPHTHALMOLOGY, V125, P1264, DOI 10.1016/j.ophtha.2018.01.034
   Krizhevsky A., 2012, ADV NEURAL INFORM PR, P1097
   Kwasigroch A., 2018, 2018 IEEE INT INT PH, P111
   Lam Carson, 2018, AMIA Jt Summits Transl Sci Proc, V2017, P147
   Lam C, 2018, INVEST OPHTH VIS SCI, V59, P590, DOI 10.1167/iovs.17-22721
   LeCun Y, 2015, NATURE, V521, P436, DOI 10.1038/nature14539
   Li HK, 2010, INVEST OPHTH VIS SCI, V51, P5846, DOI 10.1167/iovs.09-4803
   Mandal A., NEWS MEDICALNET
   Neubauer C, 1998, IEEE T NEURAL NETWOR, V9, P685, DOI 10.1109/72.701181
   Poplin R, 2018, NAT BIOMED ENG, V2, P158, DOI 10.1038/s41551-018-0195-0
   Pratt H, 2016, PROCEDIA COMPUT SCI, V90, P200, DOI 10.1016/j.procs.2016.07.014
   Pratumgul W, 2016, PROCEDIA COMPUT SCI, P457, DOI 10.1016/j.procs.2016.05.080
   Quellec G, 2016, TRANSL VIS SCI TECHN, V5, DOI 10.1167/tvst.5.2.16
   Rajalakshmi R, 2018, EYE, V32, P1138, DOI 10.1038/s41433-018-0064-9
   Rajalakshmi R, 2015, PLOS ONE, V10, DOI 10.1371/journal.pone.0138285
   Raju M, 2017, STUD HEALTH TECHNOL, V245, P559, DOI 10.3233/978-1-61499-830-3-559
   Rakhlin A., 2018, BIORXIV
   Ramanishka V, 2016, ARXIV161207360CS
   Ruamviboonsuk P, 2006, OPHTHALMOLOGY, V113, P826, DOI 10.1016/j.ophtha.2005.11.021
   Russo A, 2015, AM J OPHTHALMOL, V159, P360, DOI 10.1016/j.ajo.2014.11.008
   Sayres R, 2018, INVEST OPHTH VIS SCI, V59
   Scanlon PH, 2017, ACTA DIABETOL, V54, P515, DOI 10.1007/s00592-017-0974-1
   Schlegl T, 2018, OPHTHALMOLOGY, V125, P549, DOI 10.1016/j.ophtha.2017.10.031
   Schmidhuber J, 2015, NEURAL NETWORKS, V61, P85, DOI 10.1016/j.neunet.2014.09.003
   Scott IU, 2008, RETINA-J RET VIT DIS, V28, P36, DOI 10.1097/IAE.0b013e31815e9385
   Solanki K, 2015, INVEST OPHTH VIS SCI, V56
   Sundararajan M, 2017, PR MACH LEARN RES, V70
   Suriyal S, 2018, 2018 GLOBAL MEDICAL, P1, DOI [DOI 10.1109/GMEPE-PAHCE.2018.8400760, 10.1109/GMEPE-PAHCE.2018.8400760]
   Takahashi H, 2017, PLOS ONE, V12, DOI 10.1371/journal.pone.0179790
   Teng T, 2002, MED BIOL ENG COMPUT, V40, P2, DOI 10.1007/BF02347689
   Ting DSW, 2017, JAMA-J AM MED ASSOC, V318, P2211, DOI 10.1001/jama.2017.18152
   Arenas-Cavalli JT, 2015, PROCEDIA COMPUT SCI, V60, P557, DOI 10.1016/j.procs.2015.08.179
   Torre J., 2017, DEEP LEARNING INTERP
   Venugopal G, 2018, AI ENHANCES ACCELERA
   Voets M., 2018, REPLICATION STUDY DE, V10, P77
   Walton OB, 2016, JAMA OPHTHALMOL, V134, P204, DOI 10.1001/jamaophthalmol.2015.5083
   Wilkinson CP, 2003, OPHTHALMOLOGY, V110, P1677, DOI 10.1016/S0161-6420(03)00475-5
   Xu J, 2013, PLOS ONE, V8, DOI 10.1371/journal.pone.0055476
NR 74
TC 58
Z9 61
U1 5
U2 29
PU SPRINGERNATURE
PI LONDON
PA CAMPUS, 4 CRINAN ST, LONDON, N1 9XW, ENGLAND
SN 0950-222X
EI 1476-5454
J9 EYE
JI Eye
PD JAN
PY 2019
VL 33
IS 1
BP 97
EP 109
DI 10.1038/s41433-018-0269-y
PG 13
WC Ophthalmology
WE Science Citation Index Expanded (SCI-EXPANDED)
SC Ophthalmology
GA HG9YX
UT WOS:000455369700009
PM 30401899
OA Green Published, Bronze
DA 2023-01-31
ER

PT J
AU Rong, YB
   Xiang, DH
   Zhu, WF
   Yu, K
   Shi, F
   Fan, Z
   Chen, XJ
AF Rong, Yibiao
   Xiang, Dehui
   Zhu, Weifang
   Yu, Kai
   Shi, Fei
   Fan, Zhun
   Chen, Xinjian
TI Surrogate-Assisted Retinal OCT Image Classification Based on
   Convolutional Neural Networks
SO IEEE JOURNAL OF BIOMEDICAL AND HEALTH INFORMATICS
LA English
DT Article
DE Retinal OCT image classification; surrogate-assisted; ensemble;
   convolutional neural networks
ID OPTICAL COHERENCE TOMOGRAPHY; DIABETIC MACULAR EDEMA; AUTOMATED
   DETECTION; SEGMENTATION; FLUID; LAYER; DEGENERATION; RETINOPATHY;
   BOUNDARIES; DATASET
AB Optical Coherence Tomography (OCT) is becoming one of the most important modalities for the noninvasive assessment of retinal eye diseases. As the number of acquired OCT volumes increases, automating the OCT image analysis is becoming increasingly relevant. In this paper, we propose a surrogate-assisted classification method to classify retinal OCT images automatically based on convolutional neural networks (CNNs). Image denoising is first performed to reduce the noise. Thresholding and morphological dilation are applied to extract the masks. The denoised images and the masks are then employed to generate a lot of surrogate images, which are used to train the CNN model. Finally, the prediction for a test image is determined by the average of the outputs from the trained CNN model on the surrogate images. The proposed method has been evaluated on different databases. The results (AUC of 0.9783 in the local database and AUC of 0.9856 in the Duke database) show that the proposed method is a very promising tool for classifying the retinal OCT images automatically.
C1 [Rong, Yibiao; Xiang, Dehui; Zhu, Weifang; Yu, Kai; Shi, Fei; Chen, Xinjian] Soochow Univ, Sch Elect & Informat Engn, Suzhou 215006, Peoples R China.
   [Fan, Zhun] Shantou Univ, Key Lab Digital Signal & Image Proc Guangdong Pro, Coll Engn, Shantou 515063, Peoples R China.
C3 Soochow University - China; Shantou University
RP Chen, XJ (corresponding author), Soochow Univ, Sch Elect & Informat Engn, Suzhou 215006, Peoples R China.
EM ybrong@stu.suda.edu.cn; xiangdehui@suda.edu.cn; wfzhu@suda.edu.cn;
   578069383@qq.com; shifei@suda.edu.cn; zfan@stu.edu.cn;
   xjchen@suda.edu.cn
RI Xiang, Dehui/B-1938-2016
OI Xiang, Dehui/0000-0001-7873-9778; Fan, Zhun/0000-0002-4232-8229; Chen,
   Xinjian/0000-0002-0871-293X
FU National Basic Research Program of China (973 Program) [2014CB748600];
   National Nature Science Foundation of China for Excellent Young Scholars
   [61622114]; National Nature Science Foundation of China [81371629,
   81401472, 61401294, 61401293, 61601317]; International Cooperation
   Project of Ministry of Science and Technology [2016YFE010770]
FX This study was supported in part by the National Basic Research Program
   of China (973 Program) under Grant 2014CB748600, in part by the National
   Nature Science Foundation of China for Excellent Young Scholars under
   Grant 61622114, in part by the National Nature Science Foundation of
   China under Grants 81371629, 81401472, 61401294, 61401293, and 61601317,
   and in part by the International Cooperation Project of Ministry of
   Science and Technology (2016YFE010770).
CR Abramoff Michael D, 2010, IEEE Rev Biomed Eng, V3, P169, DOI 10.1109/RBME.2010.2084567
   Abramoff MD, 2016, INVEST OPHTH VIS SCI, V57, P5200, DOI 10.1167/iovs.16-19964
   Alsaih K, 2016, IEEE ENG MED BIO, P1344, DOI 10.1109/EMBC.2016.7590956
   Boureau Y-L, 2010, 27 INT C MACH LEARN, DOI DOI 10.5555/3104322.3104338
   Burlina P, 2016, I S BIOMED IMAGING, P184, DOI 10.1109/ISBI.2016.7493240
   Chen XJ, 2012, IEEE T MED IMAGING, V31, P1521, DOI 10.1109/TMI.2012.2191302
   Cheng D, 2015, IEEE INT C SEMANT CO, P32, DOI 10.1109/ICOSC.2015.7050775
   Coates A., 1991, J MACH LEARN RES, V15, P215
   Fang LY, 2017, BIOMED OPT EXPRESS, V8, P2732, DOI 10.1364/BOE.8.002732
   Fang LY, 2013, IEEE T MED IMAGING, V32, P2034, DOI 10.1109/TMI.2013.2271904
   Farsiu S, 2014, OPHTHALMOLOGY, V121, P162, DOI 10.1016/j.ophtha.2013.07.013
   Fernandez DC, 2005, IEEE T MED IMAGING, V24, P929, DOI 10.1109/TMI.2005.848655
   Gargesha M, 2008, OPT EXPRESS, V16, P12313, DOI 10.1364/OE.16.012313
   Girshick R, 2016, IEEE T PATTERN ANAL, V38, P142, DOI 10.1109/TPAMI.2015.2437384
   Gonzalez R. C., 1977, DIGITAL IMAGE PROCES, P519
   Goodfellow I, 2016, ADAPT COMPUT MACH LE, P221
   Gulshan V, 2016, JAMA-J AM MED ASSOC, V316, P2402, DOI 10.1001/jama.2016.17216
   HANLEY JA, 1982, RADIOLOGY, V143, P29, DOI 10.1148/radiology.143.1.7063747
   Ioffe S., 2015, P INT C MACH LEARN I, P448
   Karri SPK, 2017, BIOMED OPT EXPRESS, V8, P579, DOI 10.1364/BOE.8.000579
   Krizhevsky A., 2012, ADV NEURAL INFORM PR, P1097
   Lecun Y, 1998, P IEEE, V86, P2278, DOI 10.1109/5.726791
   Lee CS, 2017, OPHTHALMOLOGY, V8, P1090
   Liefers B, 2017, BIOMED OPT EXPRESS, V8, P5160, DOI 10.1364/BOE.8.005160
   Liu YY, 2011, MED IMAGE ANAL, V15, P748, DOI 10.1016/j.media.2011.06.005
   Long J, 2015, PROC CVPR IEEE, P3431, DOI 10.1109/CVPR.2015.7298965
   Montavon G., 2012, NEURAL NETWORKS TRIC, P7
   Nair V., 2010, RECTIFIED LINEAR UNI
   Otsu N, 1975, AUTOMATICA, V11, P23, DOI [DOI 10.1109/TSMC.1979.4310076, 10.1109/tsmc.1979.4310076]
   Patton N, 2006, PROG RETIN EYE RES, V25, P99, DOI 10.1016/j.preteyeres.2005.07.001
   PERONA P, 1990, IEEE T PATTERN ANAL, V12, P629, DOI 10.1109/34.56205
   Pizurica A, 2008, CURR MED IMAGING REV, V4, P270, DOI 10.2174/157340508786404044
   Quellec G, 2010, IEEE T MED IMAGING, V29, P1321, DOI 10.1109/TMI.2010.2047023
   Roy AG, 2017, BIOMED OPT EXPRESS, V8, P3627, DOI 10.1364/BOE.8.003627
   Schmidhuber J, 2015, NEURAL NETWORKS, V61, P85, DOI 10.1016/j.neunet.2014.09.003
   Shi F, 2015, IEEE T MED IMAGING, V34, P441, DOI 10.1109/TMI.2014.2359980
   Shin HC, 2016, IEEE T MED IMAGING, V35, P1285, DOI 10.1109/TMI.2016.2528162
   Srinivasan PP, 2014, BIOMED OPT EXPRESS, V5, P3568, DOI 10.1364/BOE.5.003568
   Srivastava N, 2014, J MACH LEARN RES, V15, P1929
   Sui XD, 2017, NEUROCOMPUTING, V237, P332, DOI 10.1016/j.neucom.2017.01.023
   Wilkins GR, 2012, IEEE T BIO-MED ENG, V59, P1109, DOI 10.1109/TBME.2012.2184759
   Xu XY, 2015, IEEE T MED IMAGING, V34, P1616, DOI 10.1109/TMI.2015.2408632
   Zhang Z, 2014, BMC MED INFORM DECIS, V14, DOI 10.1186/1472-6947-14-80
   Zhou Z.H., 2012, ENSEMBLE METHODS FDN, P1, DOI [DOI 10.1201/B12207, 10.1201/b12207]
NR 44
TC 42
Z9 42
U1 3
U2 17
PU IEEE-INST ELECTRICAL ELECTRONICS ENGINEERS INC
PI PISCATAWAY
PA 445 HOES LANE, PISCATAWAY, NJ 08855-4141 USA
SN 2168-2194
EI 2168-2208
J9 IEEE J BIOMED HEALTH
JI IEEE J. Biomed. Health Inform.
PD JAN
PY 2019
VL 23
IS 1
BP 253
EP 263
DI 10.1109/JBHI.2018.2795545
PG 11
WC Computer Science, Information Systems; Computer Science,
   Interdisciplinary Applications; Mathematical & Computational Biology;
   Medical Informatics
WE Science Citation Index Expanded (SCI-EXPANDED)
SC Computer Science; Mathematical & Computational Biology; Medical
   Informatics
GA HH4PM
UT WOS:000455704800027
PM 29994378
DA 2023-01-31
ER

PT J
AU He, XX
   Fang, LY
   Rabbani, H
   Chen, XD
   Liu, ZM
AF He, Xingxin
   Fang, Leyuan
   Rabbani, Hossein
   Chen, Xiangdong
   Liu, Zhimin
TI Retinal optical coherence tomography image classification with label
   smoothing generative adversarial network
SO NEUROCOMPUTING
LA English
DT Article
ID DIABETIC MACULAR EDEMA; CONVOLUTIONAL NEURAL-NETWORK; SD-OCT IMAGES;
   AUTOMATIC SEGMENTATION; GEOGRAPHIC ATROPHY; LAYER BOUNDARIES;
   DEGENERATION; PATHOLOGY; PATTERNS; DISEASES
C1 [He, Xingxin; Fang, Leyuan] Hunan Univ, Coll Elect & Informat Engn, Changsha, Hunan, Peoples R China.
   [Rabbani, Hossein] Isfahan Univ Med Sci, Med Image & Signal Proc Res Ctr, Esfahan, Iran.
   [Chen, Xiangdong; Liu, Zhimin] Hunan Univ Chinese Med, Affiliated Hosp 1, Dept Ophthalmol, Changsha, Peoples R China.
C3 Hunan University; Isfahan University Medical Science; Hunan University
   of Chinese Medicine
RP Fang, LY (corresponding author), Hunan Univ, Coll Elect & Informat Engn, Changsha, Hunan, Peoples R China.
EM leyuan_fang@hnu.edu.cn
RI He, Xingxin/AAM-2943-2021
OI He, Xingxin/0000-0002-3790-7373; Fang, Leyuan/0000-0003-2351-4461
FU National Outstanding Youth Science Fund Project of National Natural
   Science Foundation of China [61922029]; National Natural Science
   Foundation of China [61771192]; Huxiang Young Talents Plan Project of
   Hunan Province [2019RS2016]; Natural Science Foundation of Hunan
   Province [2018JJ3077]
FX This work was supported in part by the National Outstanding Youth
   Science Fund Project of National Natural Science Foundation of China
   under Grant No. 61922029, the National Natural Science Foundation of
   China under Grant No. 61771192, the Huxiang Young Talents Plan Project
   of Hunan Province under Grant No. 2019RS2016 and the Natural Science
   Foundation of Hunan Province under Grant No. 2018JJ3077
CR Abadi M, 2016, PROCEEDINGS OF OSDI'16: 12TH USENIX SYMPOSIUM ON OPERATING SYSTEMS DESIGN AND IMPLEMENTATION, P265
   Albarrak A., 2013, PROC INT C MEDICAL I, P59
   Alom MZ, 2018, ABS180206955 CORR
   Alsaih K, 2016, IEEE ENG MED BIO, P1344, DOI 10.1109/EMBC.2016.7590956
   Amini Z, 2017, J BIOMED OPT, V22, DOI 10.1117/1.JBO.22.8.086011
   Boureau Y-L, 2010, 27 INT C MACH LEARN, DOI DOI 10.5555/3104322.3104338
   Celisse A, 2014, ANN STAT, V42, P1879, DOI 10.1214/14-AOS1240
   Charron O, 2018, COMPUT BIOL MED, V95, P43, DOI 10.1016/j.compbiomed.2018.02.004
   Chen LC, 2018, IEEE T PATTERN ANAL, V40, P834, DOI 10.1109/TPAMI.2017.2699184
   Chiu SJ, 2012, INVEST OPHTH VIS SCI, V53, P53, DOI 10.1167/iovs.11-7640
   Deng J, 2009, PROC CVPR IEEE, P248, DOI 10.1109/CVPRW.2009.5206848
   Engelgau MM, 2004, ANN INTERN MED, V140, P945, DOI 10.7326/0003-4819-140-11-200406010-00035
   Esteva A, 2017, NATURE, V542, P115, DOI 10.1038/nature21056
   Fang LY, 2019, IEEE T MED IMAGING, V38, P1959, DOI 10.1109/TMI.2019.2898414
   Fang LY, 2012, BIOMED OPT EXPRESS, V3, P927, DOI 10.1364/BOE.3.000927
   Farsiu S, 2014, OPHTHALMOLOGY, V121, P162, DOI 10.1016/j.ophtha.2013.07.013
   Garvin MK, 2008, IEEE T MED IMAGING, V27, P1495, DOI 10.1109/TMI.2008.923966
   Garvin MK, 2009, IEEE T MED IMAGING, V28, P1436, DOI 10.1109/TMI.2009.2016958
   Girshick R, 2016, IEEE T PATTERN ANAL, V38, P142, DOI 10.1109/TPAMI.2015.2437384
   Goodfellow IJ, 2014, ADV NEUR IN, V27, P2672, DOI 10.1145/3422622
   Gulrajani I., 2017, ADV NEURAL INFORM PR, P5767, DOI DOI 10.5555/3295222.3295327
   Hassan T, 2019, COMPUT BIOL MED, V105, P112, DOI 10.1016/j.compbiomed.2018.12.015
   HE KM, 2016, PROC CVPR IEEE, DOI DOI 10.1109/CVPR.2016.90
   Hinton GE, 2006, SCIENCE, V313, P504, DOI 10.1126/science.1127647
   Hu K, 2019, NEUROCOMPUTING, V365, P302, DOI 10.1016/j.neucom.2019.07.079
   Huang G, 2017, PROC CVPR IEEE, P2261, DOI 10.1109/CVPR.2017.243
   Ioffe S., 2015, P INT C MACH LEARN I, P448
   Kafieh R, 2015, IEEE T MED IMAGING, V34, P1042, DOI 10.1109/TMI.2014.2374354
   Kafieh R, 2013, PHYS MED BIOL, V58, P2925, DOI 10.1088/0031-9155/58/9/2925
   Karri SPK, 2017, BIOMED OPT EXPRESS, V8, P579, DOI 10.1364/BOE.8.000579
   Kermany DS, 2018, CELL, V172, P1122, DOI 10.1016/j.cell.2018.02.010
   Krizhevsky A, 2017, COMMUN ACM, V60, P84, DOI 10.1145/3065386
   Langkvist M, 2018, COMPUT BIOL MED, V97, P153, DOI 10.1016/j.compbiomed.2018.04.021
   LeCun Y., 2014, ARXIV PREPRINT ARXIV
   LeCun Y, 2015, NATURE, V521, P436, DOI 10.1038/nature14539
   Lee CS, 2017, OPHTHALMOL RETINA, V1, P322, DOI 10.1016/j.oret.2016.12.009
   Lemaitre G, 2016, J OPHTHALMOL, V2016, DOI 10.1155/2016/3298606
   Li XC, 2019, NEUROCOMPUTING, V369, P134, DOI 10.1016/j.neucom.2019.08.079
   Liu Y, 2019, COMPUT BIOL MED, V108, P161, DOI 10.1016/j.compbiomed.2019.03.015
   Liu YY, 2011, MED IMAGE ANAL, V15, P748, DOI 10.1016/j.media.2011.06.005
   Long J, 2015, PROC CVPR IEEE, P3431, DOI 10.1109/CVPR.2015.7298965
   Minnema J, 2018, COMPUT BIOL MED, V103, P130, DOI 10.1016/j.compbiomed.2018.10.012
   Otani T, 1999, AM J OPHTHALMOL, V127, P688, DOI 10.1016/S0002-9394(99)00033-1
   Rabbani H, 2013, INT J BIOMED IMAGING, V2013, DOI 10.1155/2013/417491
   Radford A., 2015, ARXIV151106434
   Rasti R, 2018, IEEE T MED IMAGING, V37, P1024, DOI 10.1109/TMI.2017.2780115
   Ren SQ, 2015, ADV NEUR IN, V28, DOI 10.1109/TPAMI.2016.2577031
   Russakovsky O, 2015, INT J COMPUT VISION, V115, P211, DOI 10.1007/s11263-015-0816-y
   Srinivasan PP, 2014, BIOMED OPT EXPRESS, V5, P3568, DOI 10.1364/BOE.5.003568
   Srinivasan PP, 2014, BIOMED OPT EXPRESS, V5, P348, DOI 10.1364/BOE.5.000348
   Sui XD, 2017, NEUROCOMPUTING, V237, P332, DOI 10.1016/j.neucom.2017.01.023
   Sun YK, 2017, J BIOMED OPT, V22, DOI 10.1117/1.JBO.22.1.016012
   Szegedy C., 2016, IEEE C COMPUTER VISI, P2818
   Takeda AL, 2007, BRIT J OPHTHALMOL, V91, P1177, DOI 10.1136/bjo.2007.118562
   van Velthoven MEJ, 2007, PROG RETIN EYE RES, V26, P57, DOI 10.1016/j.preteyeres.2006.10.002
   Venhuizen FG, 2017, INVEST OPHTH VIS SCI, V58, P2318, DOI 10.1167/iovs.16-20541
   Vos T, 2015, LANCET, V386, P743, DOI 10.1016/S0140-6736(15)60692-4
   Xu J, 2016, NEUROCOMPUTING, V191, P214, DOI 10.1016/j.neucom.2016.01.034
   Xu RB, 2019, COMPUT BIOL MED, V105, P102, DOI 10.1016/j.compbiomed.2018.12.013
   Zeng K, 2018, COMPUT BIOL MED, V99, P133, DOI 10.1016/j.compbiomed.2018.06.010
   Zeng XH, 2020, NEUROCOMPUTING, V392, P132
NR 61
TC 16
Z9 17
U1 3
U2 29
PU ELSEVIER
PI AMSTERDAM
PA RADARWEG 29, 1043 NX AMSTERDAM, NETHERLANDS
SN 0925-2312
EI 1872-8286
J9 NEUROCOMPUTING
JI Neurocomputing
PD SEP 10
PY 2020
VL 405
BP 37
EP 47
DI 10.1016/j.neucom.2020.04.044
PG 11
WC Computer Science, Artificial Intelligence
WE Science Citation Index Expanded (SCI-EXPANDED)
SC Computer Science
GA LZ8CU
UT WOS:000541449400004
DA 2023-01-31
ER

PT J
AU Mayya, V
   Kamath, SS
   Kulkarni, U
   Surya, DK
   Acharya, UR
AF Mayya, Veena
   Kamath, Sowmya S.
   Kulkarni, Uma
   Surya, Divyalakshmi Kaiyoor
   Acharya, U. Rajendra
TI An empirical study of preprocessing techniques with convolutional neural
   networks for accurate detection of chronic ocular diseases using fundus
   images
SO APPLIED INTELLIGENCE
LA English
DT Article
DE Healthcare informatics; Clinical decision support systems;
   Explainability; Fundus imaging; Convolutional neural networks
ID DIABETIC-RETINOPATHY; COLOR IMAGES; GLAUCOMA; DIAGNOSIS; CLASSIFICATION;
   SEGMENTATION; RETINEX; GAP
AB Chronic Ocular Diseases (COD) such as myopia, diabetic retinopathy, age-related macular degeneration, glaucoma, and cataract can affect the eye and may even lead to severe vision impairment or blindness. According to a recent World Health Organization (WHO) report on vision, at least 2.2 billion individuals worldwide suffer from vision impairment. Often, overt signs indicative of COD do not manifest until the disease has progressed to an advanced stage. However, if COD is detected early, vision impairment can be avoided by early intervention and cost-effective treatment. Ophthalmologists are trained to detect COD by examining certain minute changes in the retina, such as microaneurysms, macular edema, hemorrhages, and alterations in the blood vessels. The range of eye conditions is diverse, and each of these conditions requires a unique patient-specific treatment. Convolutional neural networks (CNNs) have demonstrated significant potential in multi-disciplinary fields, including the detection of a variety of eye diseases. In this study, we combined several preprocessing approaches with convolutional neural networks to accurately detect COD in eye fundus images. To the best of our knowledge, this is the first work that provides a qualitative analysis of preprocessing approaches for COD classification using CNN models. Experimental results demonstrate that CNNs trained on the region of interest segmented images outperform the models trained on the original input images by a substantial margin. Additionally, an ensemble of three preprocessing techniques outperformed other state-of-the-art approaches by 30% and 3%, in terms of Kappa and F-1 scores, respectively. The developed prototype has been extensively tested and can be evaluated on more comprehensive COD datasets for deployment in the clinical setup.
C1 [Mayya, Veena; Kamath, Sowmya S.] Natl Inst Technol Karnataka, Dept Informat Technol, Healthcare Analyt & Language Engn HALE Lab, Mangalore 575025, India.
   [Mayya, Veena] Manipal Acad Higher Educ MAHE, Manipal Inst Technol, Dept Informat, Commun Technol, Manipal 576104, Karnataka, India.
   [Kulkarni, Uma; Surya, Divyalakshmi Kaiyoor] Yenepoya Deemed Univ, Yenepoya Med Coll, Dept Ophthalmol, Mangalore 575018, India.
   [Acharya, U. Rajendra] Ngee Ann Polytech, Sch Engn, Clementi 599489, Singapore.
   [Acharya, U. Rajendra] Singapore Univ Social Sci, Sch Sci & Technol, Dept Biomed Engn, S-599494 Singapore, Singapore.
   [Acharya, U. Rajendra] Asia Univ, Dept Biomed Informat & Med Engn, Taichung 41354, Taiwan.
C3 National Institute of Technology (NIT System); National Institute of
   Technology Karnataka; Manipal Academy of Higher Education (MAHE);
   Yenepoya (Deemed to be University); Singapore University of Social
   Sciences (SUSS); Asia University Taiwan
RP Mayya, V (corresponding author), Natl Inst Technol Karnataka, Dept Informat Technol, Healthcare Analyt & Language Engn HALE Lab, Mangalore 575025, India.; Mayya, V (corresponding author), Manipal Acad Higher Educ MAHE, Manipal Inst Technol, Dept Informat, Commun Technol, Manipal 576104, Karnataka, India.
EM mayya.veena@gmail.com
OI KULKARNI, UMA/0000-0002-0815-1933; Mayya, Veena/0000-0002-8091-5053;
   Acharya, U Rajendra/0000-0003-2689-8552; Kamath S,
   Sowmya/0000-0002-0888-7238
FU Manipal Academy of Higher Education, Manipal
FX Open access funding provided by Manipal Academy of Higher Education,
   Manipal.
CR Acharya UR, 2011, IEEE T INF TECHNOL B, V15, P449, DOI 10.1109/TITB.2011.2119322
   Al-Diri B, 2019, ELS MIC SOC BOOK SER, P223, DOI 10.1016/B978-0-08-102816-2.00012-5
   Amyar A, 2020, COMPUT BIOL MED, V126, DOI 10.1016/j.compbiomed.2020.104037
   Chalakkal R, 2021, COMPUT BIOL MED, V130, DOI 10.1016/j.compbiomed.2020.104128
   Chaudhary PK, 2021, BIOMED SIGNAL PROCES, V64, DOI 10.1016/j.bspc.2020.102237
   Civit-Masot J, 2020, IEEE ACCESS, V8, P127519, DOI 10.1109/ACCESS.2020.3008539
   Clarke EL, 2018, COCHRANE DB SYST REV, DOI 10.1002/14651858.CD001054.pub3
   Competition PUI, 2019, OC DIS INT REC OD
   Dalia Yuvraj, 2021, 2021 5th International Conference on Computer, Communication and Signal Processing (ICCCSP), P250, DOI 10.1109/ICCCSP52374.2021.9465522
   Diaz-Pinto A, 2019, BIOMED ENG ONLINE, V18, DOI 10.1186/s12938-019-0649-y
   Dinh PH, 2021, APPL INTELL, V51, P8416, DOI 10.1007/s10489-021-02282-w
   Dinh PH, 2021, EXPERT SYST APPL, V171, DOI 10.1016/j.eswa.2021.114576
   Dubielzig RR, 2010, VET OCULAR PATHOLOGY, P349
   Fu HZ, 2018, IEEE T MED IMAGING, V37, P2493, DOI 10.1109/TMI.2018.2837012
   Gangavarapu T, 2021, IEEE T EMERG TOP COM, V9, P1151, DOI 10.1109/TETC.2020.2975251
   Ghuge S, 2020, 2020 11 INT C COMP C, P1, DOI DOI 10.1109/ICCCNT49239.2020.9225534
   Gour N, 2021, BIOMED SIGNAL PROCES, V66, DOI 10.1016/j.bspc.2020.102329
   Hannun AY, 2019, NAT MED, V25, P65, DOI 10.1038/s41591-018-0268-3
   He JJ, 2021, BIOMED SIGNAL PROCES, V67, DOI 10.1016/j.bspc.2021.102491
   He JJ, 2021, BIOMED SIGNAL PROCES, V63, DOI 10.1016/j.bspc.2020.102167
   HE KM, 2016, PROC CVPR IEEE, DOI DOI 10.1109/CVPR.2016.90
   Hirota M, 2020, INT OPHTHALMOL, V40, P3013, DOI 10.1007/s10792-020-01485-3
   Howard A., 2017, MOBILENETS EFFICIENT
   Huang G, 2017, PROC 30 IEEE C COMPU, DOI [DOI 10.1109/CVPR.2017.243, 10.48550/arXiv.1608.06993]
   Iandola FN., 2016, ARXIV
   Imran A, 2020, COMP M BIO BIO E-IV, V8, P691, DOI 10.1080/21681163.2020.1806733
   Islam Md Tariqul, 2019, 2019 IEEE International Conference on Signal Processing, Information, Communication & Systems (SPICSCON), P59, DOI 10.1109/SPICSCON48833.2019.9065162
   Jobson DJ, 1997, IEEE T IMAGE PROCESS, V6, P965, DOI 10.1109/83.597272
   Joshi GD, 2011, IEEE T MED IMAGING, V30, P1192, DOI 10.1109/TMI.2011.2106509
   Juneja M, 2020, MULTIMED TOOLS APPL, V79, P15531, DOI 10.1007/s11042-019-7460-4
   Karras T., 2020, P ADV NEUR INF PROC, V33
   Karthik K., 2020, 2020 IEEE 15th International Conference on Industrial and Information Systems (ICIIS), P162, DOI 10.1109/ICIIS51140.2020.9342715
   Karthik K, 2021, VISUAL COMPUT, V37, P1837, DOI 10.1007/s00371-020-01941-2
   Karthik K, 2021, BIOMED PHYS ENG EXPR
   Koh V, 2010, INVEST OPHTH VIS SCI, V51, P3736, DOI 10.1167/iovs.09-5008
   LAND EH, 1977, SCI AM, V237, P108, DOI 10.1038/scientificamerican1277-108
   Li C, 2020, 2020 IEEE INTERNATIONAL CONFERENCE ON BLOCKCHAIN (BLOCKCHAIN 2020), P9, DOI 10.1109/Blockchain50366.2020.00010
   Li T, 2019, INFORM SCIENCES, V501, P511, DOI 10.1016/j.ins.2019.06.011
   Lin JK, 2021, IEEE SIGNAL PROC LET, V28, P454, DOI 10.1109/LSP.2021.3057548
   Liu SY, 2015, PROCEEDINGS 3RD IAPR ASIAN CONFERENCE ON PATTERN RECOGNITION ACPR 2015, P730, DOI 10.1109/ACPR.2015.7486599
   Mayya V, 2021, J FUNGI, V7, DOI 10.3390/jof7100850
   Mayya V, 2021, HEALTHINF: PROCEEDINGS OF THE 14TH INTERNATIONAL JOINT CONFERENCE ON BIOMEDICAL ENGINEERING SYSTEMS AND TECHNOLOGIES - VOL. 5: HEALTHINF, P659, DOI 10.5220/0010341906590666
   McHugh ML, 2012, BIOCHEM MEDICA, V22, P276, DOI 10.11613/bm.2012.031
   Metsing IT, 2018, AFR VIS EYE HEALTH J, V77, DOI 10.4102/aveh.v77i1.446
   Mukesh B, 2021 IEEE INT C EL C, P1
   Muramatsu C, 2011, COMPUT METH PROG BIO, V101, P23, DOI 10.1016/j.cmpb.2010.04.006
   Ning Li, 2021, Benchmarking, and Optimizing Measuring. Third BenchCouncil International Symposium, Bench 2020. Revised Selected Papers. Lecture Notes in Computer Science (LNCS 12614), P177, DOI 10.1007/978-3-030-71058-3_11
   OTSU N, 1979, IEEE T SYST MAN CYB, V9, P62, DOI 10.1109/TSMC.1979.4310076
   Ozturk T, 2020, COMPUT BIOL MED, V121, DOI 10.1016/j.compbiomed.2020.103792
   Pathan S, 2021, BIOMED SIGNAL PROCES, V63, DOI 10.1016/j.bspc.2020.102244
   Petrol AB, 2014, IMAGE PROCESS ON LIN, V4, P71, DOI 10.5201/ipol.2014.107
   Dinh PH, 2022, NEURAL COMPUT APPL, V34, P4367, DOI 10.1007/s00521-021-06577-4
   Dinh PH, 2021, BIOMED SIGNAL PROCES, V68, DOI 10.1016/j.bspc.2021.102696
   Dinh PH, 2021, BIOMED SIGNAL PROCES, V67, DOI 10.1016/j.bspc.2021.102536
   Raghavendra U, 2018, INFORM SCIENCES, V441, P41, DOI 10.1016/j.ins.2018.01.051
   Resnikoff S, 2012, BRIT J OPHTHALMOL, V96, P783, DOI 10.1136/bjophthalmol-2011-301378
   Ronneberger O, 2015, LECT NOTES COMPUT SC, V9351, P234, DOI 10.1007/978-3-319-24574-4_28
   Roshini TV, 2020, INT J IMAG SYST TECH, V30, P1173, DOI 10.1002/ima.22419
   Rudnicka AR, 2020, AM J OPHTHALMOL, V220, P140, DOI 10.1016/j.ajo.2020.07.027
   Russakovsky O, 2015, INT J COMPUT VISION, V115, P211, DOI 10.1007/s11263-015-0816-y
   Saranya P, 2022, VISUAL COMPUT, V38, P977, DOI 10.1007/s00371-021-02062-0
   Saranya P, 2020, J AMB INTEL HUM COMP, DOI 10.1007/s12652-020-02518-6
   Sayres R, 2019, OPHTHALMOLOGY, V126, P552, DOI 10.1016/j.ophtha.2018.11.016
   Schivre, 2021, MULTISCALE RETINEX
   Selvaraju RR, 2020, INT J COMPUT VISION, V128, P336, DOI 10.1007/s11263-019-01228-7
   Sharma A, 2021, BIOMED SIGNAL PROCES, V64, DOI 10.1016/j.bspc.2020.102254
   Son J, 2020, OPHTHALMOLOGY, V127, P85, DOI 10.1016/j.ophtha.2019.05.029
   Son J, 2019, J DIGIT IMAGING, V32, P499, DOI 10.1007/s10278-018-0126-3
   Sreng S, 2020, APPL SCI-BASEL, V10, DOI 10.3390/app10144916
   Staal J, 2004, IEEE T MED IMAGING, V23, P501, DOI 10.1109/TMI.2004.825627
   Szegedy C., 2016, IEEE C COMPUTER VISI, P2818
   Szegedy C, 2015, PROC CVPR IEEE, P1, DOI 10.1109/CVPR.2015.7298594
   Tan JH, 2017, INFORM SCIENCES, V420, P66, DOI 10.1016/j.ins.2017.08.050
   Tan MX, 2019, PR MACH LEARN RES, V97
   Vaishnavi J, 2020, MULTIMED TOOLS APPL, V79, P30439, DOI 10.1007/s11042-020-09288-5
   Vikram M, 2019, PROCEEDINGS OF THE 6TH ACM IKDD CODS AND 24TH COMAD, P44, DOI 10.1145/3297001.3297007
   Wang J, 2020, IEEE ACCESS, V8, P212499, DOI 10.1109/ACCESS.2020.3040275
   WHO, 2012, GLOBAL TUBERCULOSIS REPORT 2012, P1
   WHO, 2019, WHO REP VIS
   Wilkinson CP, 2003, OPHTHALMOLOGY, V110, P1677, DOI 10.1016/S0161-6420(03)00475-5
   Xie SN, 2017, PROC CVPR IEEE, P5987, DOI 10.1109/CVPR.2017.634
   Xu X, 2020, IEEE J BIOMED HEALTH, V24, P556, DOI 10.1109/JBHI.2019.2914690
   Yu JH, 2018, PROC CVPR IEEE, P5505, DOI 10.1109/CVPR.2018.00577
   Zago GT, 2020, COMPUT BIOL MED, V116, DOI 10.1016/j.compbiomed.2019.103537
   Zagoruyko S., 2016, BRIT MACH VIS C BMVC
   Zamir SW, 2020, LEARNING ENRICHED FE, V2020
   Zhang HY, 2019, COMPUT METH PROG BIO, V182, DOI 10.1016/j.cmpb.2019.07.006
   Zhao RC, 2020, IEEE J BIOMED HEALTH, V24, P1104, DOI 10.1109/JBHI.2019.2934477
   Zuiderveld K., 1994, GRAPHICS GEMS, VIV, P474
NR 90
TC 0
Z9 0
U1 0
U2 1
PU SPRINGER
PI DORDRECHT
PA VAN GODEWIJCKSTRAAT 30, 3311 GZ DORDRECHT, NETHERLANDS
SN 0924-669X
EI 1573-7497
J9 APPL INTELL
JI Appl. Intell.
PD JAN
PY 2023
VL 53
IS 2
BP 1548
EP 1566
DI 10.1007/s10489-022-03490-8
EA APR 2022
PG 19
WC Computer Science, Artificial Intelligence
WE Science Citation Index Expanded (SCI-EXPANDED)
SC Computer Science
GA 7N9IH
UT WOS:000789746500003
PM 35528131
OA Green Published, hybrid
DA 2023-01-31
ER

PT J
AU Girish, GN
   Thakur, B
   Chowdhury, SR
   Kothari, AR
   Rajan, J
AF Girish, G. N.
   Thakur, Bibhash
   Chowdhury, Sohini Roy
   Kothari, Abhishek R.
   Rajan, Jeny
TI Segmentation of Intra-Retinal Cysts From Optical Coherence Tomography
   Images Using a Fully Convolutional Neural Network Model
SO IEEE JOURNAL OF BIOMEDICAL AND HEALTH INFORMATICS
LA English
DT Article
DE Optical coherence tomography; segmentation; retinal cyst; cystoid
   macular edema; convolutional neural networks; deep learning
ID MACULAR EDEMA
AB Optical coherence tomography (OCT) is an imaging modality that is used extensively for ophthalmic diagnosis, near-histological visualization, and quantification of retinal abnormalities such as cysts, exudates, retinal layer disorganization, etc. Intra-retinal cysts (IRCs) occur in several macular disorders such as, diabetic macular edema, retinal vascular disorders, age-related macular degeneration, and inflammatory disorders. Automated segmentation of IRCs poses challenges owing to variations in the acquisition system scan intensities, speckle noise, and imaging artifacts. Several segmentation methods have been proposed in the literature for IRC segmentation on vendor-specific OCT images that lack generalizability across imaging systems. In this paper, we propose a fully convolutional network (FCN) model for vendor-independent IRC segmentation. The proposed method counteracts image noise variabilities and trains FCN models on OCT sub-images from the OPTIMA cyst segmentation challenge dataset (with four different vendor-specific images, namely, Cirrus, Nidek, Spectralis, and Topcon). Further, optimal data augmentation and model hyperparametrization are shown to prevent over-fitting for IRC area segmentation. The proposed method is evaluated on the test dataset with a recall/precision rate of 0.66/0.79 across imaging vendors. The Dice correlation coefficient of the proposed method outperforms that of the published algorithms in the OPTIMA cyst segmentation challenge with a Dice rate of 0.71 across the vendors.
C1 [Girish, G. N.; Thakur, Bibhash; Rajan, Jeny] Natl Inst Technol Karnataka, Dept Comp Sci & Engn, Surathkal 575025, India.
   [Chowdhury, Sohini Roy] Univ Washington, Dept Elect & Comp Engn, Bothell, WA 98011 USA.
   [Kothari, Abhishek R.] Pink City Eye & Retina Ctr, Jaipur 302015, Rajasthan, India.
C3 National Institute of Technology (NIT System); National Institute of
   Technology Karnataka; University of Washington; University of Washington
   Bothell
RP Girish, GN (corresponding author), Natl Inst Technol Karnataka, Dept Comp Sci & Engn, Surathkal 575025, India.
EM girishanit@gmail.com; bibhashthakur92@gmail.com; roych@uw.edu;
   dr.a.kothari@gmail.com; jenyrajan@gmail.com
RI Rajan, Jeny/G-9484-2011; N, Girish G/AAL-7597-2020
OI Rajan, Jeny/0000-0001-8045-6005; N, Girish G/0000-0003-2101-2388;
   Thakur, Bibhash/0000-0002-2934-6457
FU Science and Engineering Research Board (Department of Science and
   Technology, India) [EMR/2016/002677]
FX This work was supported by the Science and Engineering Research Board
   (Department of Science and Technology, India) under Project
   EMR/2016/002677.
CR Abramoff Michael D, 2010, IEEE Rev Biomed Eng, V3, P169, DOI 10.1109/RBME.2010.2084567
   Andrew Zisserman, 2015, Arxiv, DOI arXiv:1409.1556
   [Anonymous], 2015, OPTIMA CYST SEGMENTA
   Chen XJ, 2012, IEEE T MED IMAGING, V31, P1521, DOI 10.1109/TMI.2012.2191302
   Chiu SJ, 2015, BIOMED OPT EXPRESS, V6, P1172, DOI 10.1364/BOE.6.001172
   Chollet F., KERAS
   de Sisternes L., 2015, MACHINE LEARNING APP
   DICE LR, 1945, ECOLOGY, V26, P297, DOI 10.2307/1932409
   Esmaeili Mahdad, 2016, J Med Signals Sens, V6, P166
   Froment J, 2014, IMAGE PROCESS ON LIN, V4, P300, DOI 10.5201/ipol.2014.120
   Garvin MK, 2009, IEEE T MED IMAGING, V28, P1436, DOI 10.1109/TMI.2009.2016958
   Girish GN, 2018, COMPUT METH PROG BIO, V153, P105, DOI 10.1016/j.cmpb.2017.10.010
   Girish GN, 2016, IEEE ENG MED BIO, P1292, DOI 10.1109/EMBC.2016.7590943
   Girish GN, 2017, PATTERN RECOGNIT LET
   Gonzalez A, 2013, COMP MED SY, P397, DOI 10.1109/CBMS.2013.6627825
   Gopinath K., 2015, DOMAIN KNOWLEDGE ASS
   He KM, 2016, PROC CVPR IEEE, P770, DOI 10.1109/CVPR.2016.90
   He KM, 2015, IEEE I CONF COMP VIS, P1026, DOI 10.1109/ICCV.2015.123
   HUANG D, 1991, SCIENCE, V254, P1178, DOI 10.1126/science.1957169
   Ioffe S, 2015, PR MACH LEARN RES, V37, P448
   IRVINE SR, 1953, AM J OPHTHALMOL, V36, P599, DOI 10.1016/0002-9394(53)90302-X
   Kamnitsas K., 2015, ISCHEMIC STROKE LESI, V13, P46, DOI DOI 10.1016/J.MEDIA.2016.10.004
   Kohavi R, 1995, INT JT C ART INT MAR, V2, P1137, DOI DOI 10.1067/MOD.2000.109031
   Lang A, 2015, BIOMED OPT EXPRESS, V6, P155, DOI 10.1364/BOE.6.000155
   Li K, 2006, IEEE T PATTERN ANAL, V28, P119, DOI 10.1109/TPAMI.2006.19
   Long J, 2015, PROC CVPR IEEE, P3431, DOI 10.1109/CVPR.2015.7298965
   Luo WJ, 2016, ADV NEUR IN, V29
   Milletari F, 2016, INT CONF 3D VISION, P565, DOI 10.1109/3DV.2016.79
   Oguz I, 2016, PROC SPIE, V9784, DOI 10.1117/12.2217355
   Quellec G, 2010, IEEE T MED IMAGING, V29, P1321, DOI 10.1109/TMI.2010.2047023
   Rashno A, 2018, IEEE T BIO-MED ENG, V65, P989, DOI 10.1109/TBME.2017.2734058
   Ronneberger O, 2015, LECT NOTES COMPUT SC, V9351, P234, DOI 10.1007/978-3-319-24574-4_28
   Sudeep PV, 2016, BIOMED SIGNAL PROCES, V28, P1, DOI 10.1016/j.bspc.2016.03.001
   Sudeep PV, 2016, COMPUT BIOL MED, V71, P97, DOI 10.1016/j.compbiomed.2016.02.003
   Swingle E. K., 2014, P SPIE INT SOC OPT P, V9038
   Swingle E. K., 2015, P SPIE INT SOC OPT P, V9417
   Venhuizen CCHF, 2016, ARVO ANN M, V57, P5949
   Wieclawek W, 2015, 2015 22ND INTERNATIONAL CONFERENCE MIXED DESIGN OF INTEGRATED CIRCUITS & SYSTEMS (MIXDES), P79, DOI 10.1109/MIXDES.2015.7208485
   Wilkins GR, 2012, IEEE T BIO-MED ENG, V59, P1109, DOI 10.1109/TBME.2012.2184759
   Yu LQ, 2017, IEEE T MED IMAGING, V36, P994, DOI 10.1109/TMI.2016.2642839
   Zhang L, 2015, I S BIOMED IMAGING, P1494, DOI 10.1109/ISBI.2015.7164160
   Zuiderveld K., 1994, GRAPHICS GEMS, VIV, P474
NR 42
TC 52
Z9 54
U1 2
U2 20
PU IEEE-INST ELECTRICAL ELECTRONICS ENGINEERS INC
PI PISCATAWAY
PA 445 HOES LANE, PISCATAWAY, NJ 08855-4141 USA
SN 2168-2194
EI 2168-2208
J9 IEEE J BIOMED HEALTH
JI IEEE J. Biomed. Health Inform.
PD JAN
PY 2019
VL 23
IS 1
BP 296
EP 304
DI 10.1109/JBHI.2018.2810379
PG 9
WC Computer Science, Information Systems; Computer Science,
   Interdisciplinary Applications; Mathematical & Computational Biology;
   Medical Informatics
WE Science Citation Index Expanded (SCI-EXPANDED)
SC Computer Science; Mathematical & Computational Biology; Medical
   Informatics
GA HH4PM
UT WOS:000455704800031
PM 29994161
DA 2023-01-31
ER

PT J
AU Suchetha, M
   Ganesh, NS
   Raman, R
   Dhas, DE
AF Suchetha, M.
   Ganesh, N. Sai
   Raman, Rajiv
   Dhas, D. Edwin
TI Region of interest-based predictive algorithm for subretinal hemorrhage
   detection using faster R-CNN
SO SOFT COMPUTING
LA English
DT Article
DE Macular Edema; Optical Coherence Tomography; Convolutional Neural
   Network; Region of Interest; Subretinal fluid; Subretinal hemorrhage
ID DIABETIC MACULAR EDEMA; VESSELS SEGMENTATION; PATHOLOGY; MODELS
AB Macular edema (ME) is an essential sort of macular issue caused due to the storing of fluid underneath the macula. Age-related Macular Degeneration (AMD) and diabetic macular edema (DME) are the two customary visual contaminations that can lead to fragmentary or complete vision loss. This paper proposes a deep learning-based predictive algorithm that can be used to detect the presence of a Subretinal hemorrhage. Region Convolutional Neural Network (R-CNN) and faster R-CNN are used to develop the predictive algorithm that can improve the classification accuracy. This method initially detects the presence of Subretinal hemorrhage, and it then segments the Region of Interest (ROI) by a semantic segmentation process. The segmented ROI is applied to a predictive algorithm which is derived from the Fast Region Convolutional Neural Network algorithm, that can categorize the Subretinal hemorrhage as responsive or non-responsive. The dataset, provided by a medical institution, comprised of optical coherence tomography (OCT) images of both pre- and post-treatment images, was used for training the proposed Faster Region Convolutional Neural Network (Faster R-CNN). We also used the Kaggle dataset for performance comparison with the traditional methods that are derived from the convolutional neural network (CNN) algorithm. The evaluation results using the Kaggle dataset and the hospital images provide an average sensitivity, selectivity, and accuracy of 85.3%, 89.64%, and 93.48% respectively. Further, the proposed method provides a time complexity in testing as 2.64s, which is less than the traditional schemes like CNN, R-CNN, and Fast R-CNN.
C1 [Suchetha, M.] VIT Chennai, Ctr Healthcare Adv Innovat & Res, Chennai, Tamil Nadu, India.
   [Ganesh, N. Sai; Dhas, D. Edwin] VIT Chennai, Sch Elect Engn, Chennai, Tamil Nadu, India.
   [Raman, Rajiv] Shri Bhagwan Mahavir Vitreo Retinal Serv, Sankara Nethralaya, Chennai, Tamil Nadu, India.
C3 Vellore Institute of Technology (VIT); VIT Chennai; Vellore Institute of
   Technology (VIT); VIT Chennai
RP Suchetha, M (corresponding author), VIT Chennai, Ctr Healthcare Adv Innovat & Res, Chennai, Tamil Nadu, India.
EM suchetha.m@vit.ac.in; sganesh154@gmail.com; rajivpgraman@gmail.com;
   edwindhas.dhason@vit.ac.in
CR Acharya UR, 2017, COMPUT BIOL MED, V84, P59, DOI 10.1016/j.compbiomed.2017.03.016
   Ajaz A, 2020, COMPUT BIOL MED, V116, DOI 10.1016/j.compbiomed.2019.103546
   Albarrak A., 2013, PROC INT C MEDICAL I, P59
   Bansal M, 2021, SOFT COMPUT, V25, P4423, DOI 10.1007/s00500-020-05453-y
   Bansal M, 2021, ARCH COMPUT METHOD E, V28, P1147, DOI 10.1007/s11831-020-09409-1
   Bhaskar N, 2019, IEEE SENSOR LETT, V3, DOI 10.1109/LSENS.2019.2942145
   Biswal B, 2018, IET IMAGE PROCESS, V12, P389, DOI 10.1049/iet-ipr.2017.0329
   Chhabra P, 2020, NEURAL COMPUT APPL, V32, P2725, DOI 10.1007/s00521-018-3677-9
   Dargan S, 2020, EXPERT SYST APPL, V143, DOI 10.1016/j.eswa.2019.113114
   Dargan S, 2020, ARCH COMPUT METHOD E, V27, P1071, DOI 10.1007/s11831-019-09344-w
   Devarajan D, 2020, SOFT COMPUT, V24, P13347, DOI 10.1007/s00500-020-04753-7
   Garg D, 2018, MULTIMED TOOLS APPL, V77, P26545, DOI 10.1007/s11042-018-5878-8
   Ghosh KK, 2021, EXPERT SYST APPL, V169, DOI 10.1016/j.eswa.2020.114485
   Girish GN, 2019, IEEE J BIOMED HEALTH, V23, P296, DOI 10.1109/JBHI.2018.2810379
   Gupta S, 2021, VISUAL COMPUT, V37, P447, DOI 10.1007/s00371-020-01814-8
   Gupta S, 2019, MULTIMED TOOLS APPL, V78, P34157, DOI 10.1007/s11042-019-08232-6
   Hassan T, 2019, COMPUT BIOL MED, V105, P112, DOI 10.1016/j.compbiomed.2018.12.015
   Imran A, 2019, IEEE ACCESS, V7, DOI 10.1109/ACCESS.2019.2935912
   Jiang Y, 2019, IEEE ACCESS, V7, P76342, DOI 10.1109/ACCESS.2019.2922365
   Kar SS, 2018, IEEE T BIO-MED ENG, V65, P608, DOI 10.1109/TBME.2017.2707578
   Kaur P, 2019, MULTIMED TOOLS APPL, V78, P19905, DOI 10.1007/s11042-019-7327-8
   Kermany DS, 2018, CELL, V172, P1122, DOI 10.1016/j.cell.2018.02.010
   Kumar A, 2021, MULTIMED TOOLS APPL, V80, P14565, DOI 10.1007/s11042-020-10457-9
   Kumar Munish, 2020, ACM Digital Government: Research and Practice, V1, DOI 10.1145/3411760
   Lekha S, 2018, IEEE SENS J, V18, P724, DOI 10.1109/JSEN.2017.2780178
   Li HL, 2017, IEEE ACCESS, V5, P13665, DOI 10.1109/ACCESS.2017.2729943
   Lin Y, 2019, IEEE ACCESS, V7, P57717, DOI 10.1109/ACCESS.2018.2844861
   Liu XM, 2019, IEEE ACCESS, V7, P3046, DOI 10.1109/ACCESS.2018.2889321
   Liu YY, 2011, MED IMAGE ANAL, V15, P748, DOI 10.1016/j.media.2011.06.005
   Mishra SS, 2019, IEEE SIGNAL PROC LET, V26, P1793, DOI 10.1109/LSP.2019.2949388
   Mohaghegh N, 2019, COMPUT BIOL MED, V111, DOI 10.1016/j.compbiomed.2019.103340
   Parhi KK, 2017, INVEST OPHTH VIS SCI, V58
   Punniyamoorthy U, 2018, HEALTHC TECHNOL LETT, V5, P118, DOI 10.1049/htl.2017.0026
   Qiao LF, 2020, IEEE ACCESS, V8, P104292, DOI 10.1109/ACCESS.2020.2993937
   Qiu JM, 2019, COMPUT BIOL MED, V111, DOI 10.1016/j.compbiomed.2019.103327
   Rashno A, 2018, IEEE T BIO-MED ENG, V65, P989, DOI 10.1109/TBME.2017.2734058
   Rasti R, 2018, IEEE T MED IMAGING, V37, P1024, DOI 10.1109/TMI.2017.2780115
   Sidibe D, 2017, COMPUT METH PROG BIO, V139, P109, DOI 10.1016/j.cmpb.2016.11.001
   Singh S, 2021, MULTIMED TOOLS APPL, V80, P19753, DOI 10.1007/s11042-021-10711-8
   Soomro TA, 2019, IEEE ACCESS, V7, P71696, DOI 10.1109/ACCESS.2019.2920616
   Srinivasan PP, 2014, BIOMED OPT EXPRESS, V5, P3568, DOI 10.1364/BOE.5.003568
   Syed AM, 2018, IEEE ACCESS, V6, P58784, DOI 10.1109/ACCESS.2018.2873415
   Venhuizen FG, 2015, PROC SPIE, V9414, DOI 10.1117/12.2081521
   Vidal PL, 2020, APPL SCI-BASEL, V10, DOI 10.3390/app10217718
   Vogl WD, 2017, IEEE T MED IMAGING, V36, P1773, DOI 10.1109/TMI.2017.2700213
   Wang C, 2021, SOFT COMPUT, V25, P5519, DOI 10.1007/s00500-020-05552-w
   Wang DP, 2019, IEEE PHOTONICS J, V11, DOI 10.1109/JPHOT.2019.2934484
   Wang ZH, 2020, BIOMED RES INT, V2020, DOI 10.1155/2020/6974215
   Wu WQ, 2019, IEEE T CYBERNETICS, V49, P4017, DOI 10.1109/TCYB.2018.2859482
   Xia HY, 2018, IEEE ACCESS, V6, P61973, DOI 10.1109/ACCESS.2018.2869858
   Zago GT, 2020, COMPUT BIOL MED, V116, DOI 10.1016/j.compbiomed.2019.103537
   Zhang Y, 2018, IEEE T INTELL TRANSP, V19, P2353, DOI 10.1109/TITS.2017.2787101
NR 52
TC 0
Z9 0
U1 2
U2 5
PU SPRINGER
PI NEW YORK
PA ONE NEW YORK PLAZA, SUITE 4600, NEW YORK, NY, UNITED STATES
SN 1432-7643
EI 1433-7479
J9 SOFT COMPUT
JI Soft Comput.
PD DEC
PY 2021
VL 25
IS 24
BP 15255
EP 15268
DI 10.1007/s00500-021-06098-1
EA AUG 2021
PG 14
WC Computer Science, Artificial Intelligence; Computer Science,
   Interdisciplinary Applications
WE Science Citation Index Expanded (SCI-EXPANDED)
SC Computer Science
GA WR3GG
UT WOS:000686093800001
PM 34421341
OA Green Published, Green Submitted, Bronze
DA 2023-01-31
ER

PT J
AU Ma, ZQ
   Xie, QX
   Xie, PX
   Fan, F
   Gao, XX
   Zhu, J
AF Ma, Zongqing
   Xie, Qiaoxue
   Xie, Pinxue
   Fan, Fan
   Gao, Xinxiao
   Zhu, Jiang
TI HCTNet: A Hybrid ConvNet-Transformer Network for Retinal Optical
   Coherence Tomography Image Classification
SO BIOSENSORS-BASEL
LA English
DT Article
DE convolutional neural network; vision transformer; optical coherence
   tomography; image classification
ID DIABETIC MACULAR EDEMA; DEGENERATION; ATTENTION
AB Automatic and accurate optical coherence tomography (OCT) image classification is of great significance to computer-assisted diagnosis of retinal disease. In this study, we propose a hybrid ConvNet-Transformer network (HCTNet) and verify the feasibility of a Transformer-based method for retinal OCT image classification. The HCTNet first utilizes a low-level feature extraction module based on the residual dense block to generate low-level features for facilitating the network training. Then, two parallel branches of the Transformer and the ConvNet are designed to exploit the global and local context of the OCT images. Finally, a feature fusion module based on an adaptive re-weighting mechanism is employed to combine the extracted global and local features for predicting the category of OCT images in the testing datasets. The HCTNet combines the advantage of the convolutional neural network in extracting local features and the advantage of the vision Transformer in establishing long-range dependencies. A verification on two public retinal OCT datasets shows that our HCTNet method achieves an overall accuracy of 91.56% and 86.18%, respectively, outperforming the pure ViT and several ConvNet-based classification methods.
C1 [Ma, Zongqing; Xie, Qiaoxue; Fan, Fan; Zhu, Jiang] Beijing Informat Sci & Technol Univ, Key Lab, Minist Educ Optoelect Measurement Technol & Instr, Beijing 100192, Peoples R China.
   [Ma, Zongqing; Xie, Qiaoxue; Fan, Fan; Zhu, Jiang] Beijing Informat Sci & Technol Univ, Beijing Lab Biomed Testing Technol & Instruments, Beijing 100192, Peoples R China.
   [Xie, Pinxue; Gao, Xinxiao] Capital Med Univ, Beijing Anzhen Hosp, Beijing 100029, Peoples R China.
C3 Beijing Information Science & Technology University; Beijing Information
   Science & Technology University; Capital Medical University
RP Zhu, J (corresponding author), Beijing Informat Sci & Technol Univ, Key Lab, Minist Educ Optoelect Measurement Technol & Instr, Beijing 100192, Peoples R China.; Zhu, J (corresponding author), Beijing Informat Sci & Technol Univ, Beijing Lab Biomed Testing Technol & Instruments, Beijing 100192, Peoples R China.
EM zqma@bistu.edu.cn; xiegiaoxue@bistu.edu.cn; 1502010053@mail.ccmu.edu.cn;
   fan_fan@bistu.edu.cn; 122020010363@ccmu.edu.cn; jiangzhu@bistu.edu.cn
RI Zhu, Jiang/O-4869-2016
OI Zhu, Jiang/0000-0002-2601-4967
FU National Natural Science Foundation of China [61975019]; Research
   Project of the Beijing Municipal Education Commission [KZ202011232050];
   Beijing Natural Science Foundation [7192049]; Scientific Research Fund
   Project of Beijing Information Science and Technology University
   [2021XJJ10]
FX This research was funded by the National Natural Science Foundation of
   China (61975019), the Research Project of the Beijing Municipal
   Education Commission (KZ202011232050), the Beijing Natural Science
   Foundation (7192049), and the Scientific Research Fund Project of
   Beijing Information Science and Technology University (2021XJJ10).
CR [Anonymous], 2003, Community Eye Health, V16, P19
   Attebo K, 1997, AUST NZ J OPHTHALMOL, V25, P283, DOI 10.1111/j.1442-9071.1997.tb01516.x
   Carion Nicolas, 2020, Computer Vision - ECCV 2020. 16th European Conference. Proceedings. Lecture Notes in Computer Science (LNCS 12346), P213, DOI 10.1007/978-3-030-58452-8_13
   Dosovitskiy A., 2020, ARXIV
   Drexler W, 2008, BIOL MED PHYS BIOMED, P1, DOI 10.1007/978-3-540-77550-8
   Fang LY, 2019, IEEE T MED IMAGING, V38, P1959, DOI 10.1109/TMI.2019.2898414
   Fang LY, 2019, J VIS COMMUN IMAGE R, V59, P327, DOI 10.1016/j.jvcir.2019.01.022
   Glorot X., 2010, INT C ARTIFICIAL INT, P249
   He KM, 2016, PROC CVPR IEEE, P770, DOI 10.1109/CVPR.2016.90
   He XX, 2021, IEEE T MED IMAGING, V40, P1591, DOI 10.1109/TMI.2021.3059956
   He XX, 2020, NEUROCOMPUTING, V405, P37, DOI 10.1016/j.neucom.2020.04.044
   Hendrycks D., 2016, ARXIV
   HUANG D, 1991, SCIENCE, V254, P1178, DOI 10.1126/science.1957169
   Huang G, 2017, PROC CVPR IEEE, P2261, DOI 10.1109/CVPR.2017.243
   Hussain MA, 2018, PLOS ONE, V13, DOI 10.1371/journal.pone.0198281
   Hwang DK, 2019, THERANOSTICS, V9, P232, DOI 10.7150/thno.28447
   Karri SPK, 2017, BIOMED OPT EXPRESS, V8, P579, DOI 10.1364/BOE.8.000579
   Kermany DS, 2018, CELL, V172, P1122, DOI 10.1016/j.cell.2018.02.010
   Kingma D., 2015, P INT C LEARN REPR, DOI DOI 10.48550/ARXIV.1412.6980
   Krizhevsky Alex, 2017, Communications of the ACM, V60, P84, DOI 10.1145/3065386
   Krizhevsky A., 2012, ADV NEURAL INFORM PR, P1106
   Lecun Y, 1998, P IEEE, V86, P2278, DOI 10.1109/5.726791
   Lee CS, 2017, OPHTHALMOL RETINA, V1, P322, DOI 10.1016/j.oret.2016.12.009
   Lemaitre G, 2016, J OPHTHALMOL, V2016, DOI 10.1155/2016/3298606
   Lim LS, 2012, LANCET, V379, P1728, DOI 10.1016/S0140-6736(12)60282-7
   Lin YP, 2019, J BIOPHOTONICS, V12, DOI 10.1002/jbio.201900235
   Liu YY, 2011, MED IMAGE ANAL, V15, P748, DOI 10.1016/j.media.2011.06.005
   Paszke A, 2019, ADV NEUR IN, V32
   Rasti R, 2018, IEEE T MED IMAGING, V37, P1024, DOI 10.1109/TMI.2017.2780115
   Saha S, 2019, SCI REP-UK, V9, DOI 10.1038/s41598-019-47390-3
   Simonyan K., VERY DEEP CONVOLUTIO
   Srinivasan PP, 2014, BIOMED OPT EXPRESS, V5, P3568, DOI 10.1364/BOE.5.003568
   Sun YK, 2017, J BIOMED OPT, V22, DOI 10.1117/1.JBO.22.1.016012
   Szegedy C., P IEEE C COMP VIS PA, P1
   Szegedy C, 2016, PROC CVPR IEEE, P2818, DOI 10.1109/CVPR.2016.308
   Thomas A, 2021, COMPUT METH PROG BIO, V209, DOI 10.1016/j.cmpb.2021.106294
   Touvron H, 2021, PR MACH LEARN RES, V139, P7358
   Tsuji T, 2020, BMC OPHTHALMOL, V20, DOI 10.1186/s12886-020-01382-4
   Vaswani A., 2017, ADV NEURAL INFORM PR, V30, P5998, DOI DOI 10.1017/S0140525X16001837
   Venhuizen FG, 2017, INVEST OPHTH VIS SCI, V58, P2318, DOI 10.1167/iovs.16-20541
   Xu ZY, 2021, BRIT J OPHTHALMOL, V105, P561, DOI 10.1136/bjophthalmol-2020-315817
   Yang FZ, 2020, PROC CVPR IEEE, P5790, DOI 10.1109/CVPR42600.2020.00583
   Yoo TK, 2019, MED BIOL ENG COMPUT, V57, P677, DOI 10.1007/s11517-018-1915-z
   Yuan K., 2021, ARXIV
NR 44
TC 0
Z9 0
U1 16
U2 16
PU MDPI
PI BASEL
PA ST ALBAN-ANLAGE 66, CH-4052 BASEL, SWITZERLAND
EI 2079-6374
J9 BIOSENSORS-BASEL
JI Biosensors-Basel
PD JUL
PY 2022
VL 12
IS 7
AR 542
DI 10.3390/bios12070542
PG 15
WC Chemistry, Analytical; Nanoscience & Nanotechnology; Instruments &
   Instrumentation
WE Science Citation Index Expanded (SCI-EXPANDED)
SC Chemistry; Science & Technology - Other Topics; Instruments &
   Instrumentation
GA 3J3ZQ
UT WOS:000833337000001
PM 35884345
OA Green Published, gold
DA 2023-01-31
ER

PT J
AU Huang, LF
   He, XX
   Fang, LY
   Rabbani, H
   Chen, XD
AF Huang, Laifeng
   He, Xingxin
   Fang, Leyuan
   Rabbani, Hossein
   Chen, Xiangdong
TI Automatic Classification of Retinal Optical Coherence Tomography Images
   With Layer Guided Convolutional Neural Network
SO IEEE SIGNAL PROCESSING LETTERS
LA English
DT Article
DE Optical coherence tomography (OCT); convolutional neural network (CNN);
   OCT classification
ID MACULAR DEGENERATION; OCT; SEGMENTATION; EDEMA
AB Optical coherence tomography (OCT) enables instant and direct imaging of morphological retinal tissue and has become an essential imaging modality for ophthalmology diagnosis. As one of the important morphological retinal characteristics, the structural information of retinal layers provides meaningful diagnostic information and is closely related to several retinal diseases. In this letter, we propose a novel layer guided convolutional neural network (LGCNN) to identify normal retina and three common types of macular pathologies, namely, diabetic macular edema, drusen, and choroidal neovascularization. Specifically, an efficient segmentation network is first employed to generate the retinal layer segmentation maps, which can delineate two lesion-related retinal layers associated with the meaningful retinal lesions. Then, two well-designed subnetworks in LGCNN are utilized to integrate the information of two lesion-related layers. Consequently, LGCNN can efficiently focus on the meaningful lesion-related layer regions to improve OCT classification. The experimental results conducted on two clinically acquired datasets demonstrate the effectiveness of the proposed method.
C1 [Huang, Laifeng; He, Xingxin; Fang, Leyuan] Hunan Univ, Coll Elect & Informat Engn, Changsha 410082, Hunan, Peoples R China.
   [Rabbani, Hossein] Isfahan Univ Med Sci, Med Image & Signal Proc Res Ctr, Esfahan 81745319, Iran.
   [Chen, Xiangdong] Hunan Univ Chinese Med, Dept Ophthalmol, Hosp 1, Changsha 410082, Hunan, Peoples R China.
C3 Hunan University; Isfahan University Medical Science; Hunan University
   of Chinese Medicine
RP Fang, LY (corresponding author), Hunan Univ, Coll Elect & Informat Engn, Changsha 410082, Hunan, Peoples R China.
EM laifeng_huang@hnu.edu.cn; qq244436288@gmail.com; fangleyuan@gmail.com;
   h_rabbani@med.mui.ac.ir; 564259166@qq.com
RI Rabbani, Hossein/H-7515-2014; He, Xingxin/AAM-2943-2021
OI Rabbani, Hossein/0000-0002-0551-3636; He, Xingxin/0000-0002-3790-7373;
   Fang, Leyuan/0000-0003-2351-4461
FU National Natural Science Foundation [61771192]; National Natural Science
   Foundation for Young Scientist of China [61501180]; China Postdoctoral
   Science Foundation fund [2017T100597]; National Natural Science
   Foundation of Hunan Province [2018JJ3077]
FX This work was supported in part by the National Natural Science
   Foundation under Grant 61771192, in part by the National Natural Science
   Foundation for Young Scientist of China under Grant 61501180, in part by
   the China Postdoctoral Science Foundation fund under Project
   2017T100597, and in part by the National Natural Science Foundation of
   Hunan Province under Grant 2018JJ3077.
CR Abadi M, 2016, PROCEEDINGS OF OSDI'16: 12TH USENIX SYMPOSIUM ON OPERATING SYSTEMS DESIGN AND IMPLEMENTATION, P265
   Abdelsalam A, 1999, SURV OPHTHALMOL, V44, P1, DOI 10.1016/S0039-6257(99)00072-7
   Albarrak A., 2013, PROC INT C MEDICAL I, P59
   Andrew Zisserman, 2015, Arxiv, DOI arXiv:1409.1556
   Cuenca N, 2018, OPHTHALMOLOGY, V125, P407, DOI 10.1016/j.ophtha.2017.09.016
   De Fauw J, 2018, NAT MED, V24, P1342, DOI 10.1038/s41591-018-0107-6
   Fang LY, 2019, IEEE T MED IMAGING, V38, P1959, DOI 10.1109/TMI.2019.2898414
   Fang LY, 2019, J VIS COMMUN IMAGE R, V59, P327, DOI 10.1016/j.jvcir.2019.01.022
   Fang LY, 2017, J BIOMED OPT, V22, DOI 10.1117/1.JBO.22.6.066014
   Fang LY, 2017, BIOMED OPT EXPRESS, V8, P2732, DOI 10.1364/BOE.8.002732
   Glorot X., 2010, INT C ARTIFICIAL INT, P249
   He KM, 2016, LECT NOTES COMPUT SC, V9908, P630, DOI 10.1007/978-3-319-46493-0_38
   Hinton GE, 2006, SCIENCE, V313, P504, DOI 10.1126/science.1127647
   Hirai FE, 2008, AM J OPHTHALMOL, V145, P700, DOI 10.1016/j.ajo.2007.11.019
   Keane PA, 2012, SURV OPHTHALMOL, V57, P389, DOI 10.1016/j.survophthal.2012.01.006
   Kermany DS, 2018, CELL, V172, P1122, DOI 10.1016/j.cell.2018.02.010
   Koprowski R, 2013, BIOMED ENG ONLINE, V12, DOI 10.1186/1475-925X-12-117
   Krizhevsky A, 2017, COMMUN ACM, V60, P84, DOI 10.1145/3065386
   LeCun Y., 2014, ARXIV PREPRINT ARXIV
   LeCun Y, 2015, NATURE, V521, P436, DOI 10.1038/nature14539
   Lee CS, 2017, OPHTHALMOL RETINA, V1, P322, DOI 10.1016/j.oret.2016.12.009
   Lematre G., 2016, J OPHTHALMOLOGY, V10, P329
   Rasti R, 2018, IEEE T MED IMAGING, V37, P1024, DOI 10.1109/TMI.2017.2780115
   Rasti R, 2018, J BIOMED OPT, V23, DOI 10.1117/1.JBO.23.3.035005
   Rong YB, 2019, IEEE J BIOMED HEALTH, V23, P253, DOI 10.1109/JBHI.2018.2795545
   Ronneberger O, 2015, LECT NOTES COMPUT SC, V9351, P234, DOI 10.1007/978-3-319-24574-4_28
   Roy AG, 2017, BIOMED OPT EXPRESS, V8, P3627, DOI 10.1364/BOE.8.003627
   Salamon J, 2017, IEEE SIGNAL PROC LET, V24, P279, DOI 10.1109/LSP.2017.2657381
   Selvaraju RR, 2020, INT J COMPUT VISION, V128, P336, DOI 10.1007/s11263-019-01228-7
   Srinivasan PP, 2014, BIOMED OPT EXPRESS, V5, P3568, DOI 10.1364/BOE.5.003568
   Sun YK, 2017, J BIOMED OPT, V22, DOI 10.1117/1.JBO.22.1.016012
   Venhuizen FG, 2015, PROC SPIE, V9414, DOI 10.1117/12.2081521
   Xiang CQ, 2018, IEEE SIGNAL PROC LET, V25, P1850, DOI 10.1109/LSP.2018.2873892
   Zhang SH, 2016, IEEE SIGNAL PROC LET, V23, P478, DOI 10.1109/LSP.2016.2533721
NR 34
TC 42
Z9 42
U1 4
U2 29
PU IEEE-INST ELECTRICAL ELECTRONICS ENGINEERS INC
PI PISCATAWAY
PA 445 HOES LANE, PISCATAWAY, NJ 08855-4141 USA
SN 1070-9908
EI 1558-2361
J9 IEEE SIGNAL PROC LET
JI IEEE Signal Process. Lett.
PD JUL
PY 2019
VL 26
IS 7
BP 1026
EP 1030
DI 10.1109/LSP.2019.2917779
PG 5
WC Engineering, Electrical & Electronic
WE Science Citation Index Expanded (SCI-EXPANDED)
SC Engineering
GA IC3CJ
UT WOS:000470836300001
DA 2023-01-31
ER

PT J
AU Murugan, R
   Roy, P
   Singh, U
AF Murugan, R.
   Roy, Parthapratim
   Singh, Utkarsh
TI An abnormality detection of retinal fundus images by deep convolutional
   neural networks
SO MULTIMEDIA TOOLS AND APPLICATIONS
LA English
DT Article
DE Retina; Diabetic retinopathy; Machine leaning; Deep learning;
   Convolutional neural network
ID DIABETIC MACULAR EDEMA; AUTOMATED DETECTION; OPTIC DISC; GLAUCOMA
   DETECTION; RETINOPATHY; DIAGNOSIS; CLASSIFICATION; PHOTOGRAPHS;
   VALIDATION; ALGORITHM
AB Identification of retinal diseases is a test for the ophthalmologists as the anomalies are just unmistakable at the beginning period. Early detection of these diseases can avoid lasting vision misfortune. Dealing with a lot of retinal images and location of variations from the norm because of these infections is difficult just as tedious. In this work, the deep learning algorithm has proposed to check the abnormality condition of retina with the help of retinal fundus images. In deep leaning a training set is produced with features of variations from the norm present in the retinal images and the infection the retina is experiencing. The deep Convolutional Neural Network (CNN) classifier predicts the infection for every retinal images in the wake of social event the learning from training the set. The rightness of desire is resolved to evaluate the viability of the classifier. The proposed technique was executed in MATLAB and assessed both normal and abnormal diabetic retinopathy retinal images of IDRID, ROC, and local datasets. The proposed technique has gotten better execution measurements, for example, sensitivity of 98.2%, Specificity of 98.45%, accuracy of 98.56% and average area under receiver operating characteristics of 0.9 when contrasted with different conditions of the workmanship strategies.
C1 [Murugan, R.] Natl Inst Technol Silchar, Dept Elect & Commun Engn, Silchar 788010, Assam, India.
   [Roy, Parthapratim] Silchar Med Coll & Hosp, Dept Ophthalmol, Silchar 788014, Assam, India.
   [Singh, Utkarsh] LNM Inst Informat Technol, Dept Elect & Commun Engn, Jaipur 302031, Rajasthan, India.
C3 National Institute of Technology (NIT System); National Institute of
   Technology Silchar; LNM Institute of Information Technology
RP Murugan, R (corresponding author), Natl Inst Technol Silchar, Dept Elect & Commun Engn, Silchar 788010, Assam, India.
EM murugan.rmn@gmail.com
OI R, MURUGAN/0000-0002-9341-3810
CR Abramoff MD, 2016, INVEST OPHTH VIS SCI, V57, P5200, DOI 10.1167/iovs.16-19964
   Acharya UR, 2017, INFORM SCIENCES, V405, P81, DOI 10.1016/j.ins.2017.04.012
   Akram MU, 2014, COMPUT BIOL MED, V45, P161, DOI 10.1016/j.compbiomed.2013.11.014
   Alghamdi A, 2016, 2016 IEEE INTERNATIONAL CONFERENCE ON SMART COMPUTING (SMARTCOMP), P17
   Arcadu F, 2019, NPJ DIGIT MED, V2, DOI 10.1038/s41746-019-0172-3
   Aziza E. Z., 2019, 2019 6 INT C IMAGE S, P1
   Banerjee S, 2015, PROCEDIA COMPUT SCI, V46, P402, DOI 10.1016/j.procs.2015.02.037
   Bishop C.M., 2006, PATTERN RECOGN, V4
   Chai YD, 2018, KNOWL-BASED SYST, V161, P147, DOI 10.1016/j.knosys.2018.07.043
   CHOI JY, 2017, PLOS ONE, V12, P1
   Chudzik Piotr, 2018, Annu Int Conf IEEE Eng Med Biol Soc, V2018, P770, DOI 10.1109/EMBC.2018.8512354
   Colas E, 2016, ACTA OPHTHALMOL, V94, DOI 10.1111/j.1755-3768.2016.0635
   Ferreira MVD, 2018, EXPERT SYST APPL, V110, P250, DOI 10.1016/j.eswa.2018.06.010
   El Abbadi NK, 2013, INT J COMPUT SCI, V10, P1
   Garcia G, 2017, LECT NOTES COMPUT SC, V10614, P635, DOI 10.1007/978-3-319-68612-7_72
   Gargeya R, 2017, OPHTHALMOLOGY, V124, P962, DOI 10.1016/j.ophtha.2017.02.008
   Ghazal M, 2020, IEEE ACCESS, V8, P34387, DOI 10.1109/ACCESS.2020.2974158
   Gulshan V, 2016, JAMA-J AM MED ASSOC, V316, P2402, DOI 10.1001/jama.2016.17216
   Hatanaka Y, 2018, PROC INT WORKSH ADV
   Issac A, 2015, COMPUT METH PROG BIO, V122, P229, DOI 10.1016/j.cmpb.2015.08.002
   Jassim FA, 2013, ARXIV13051052
   Kausu TR, 2018, BIOCYBERN BIOMED ENG, V38, P329, DOI 10.1016/j.bbe.2018.02.003
   Kose C, 2011, J MED BIOL ENG, V31, P395, DOI 10.5405/jmbe.724
   Larsen M, 2003, INVEST OPHTH VIS SCI, V44, P761, DOI 10.1167/iovs.02-0418
   Li F, 2019, TRANSL VIS SCI TECHN, V8, DOI 10.1167/tvst.8.6.4
   Lin GM, 2018, J OPHTHALMOL, V2018, DOI 10.1155/2018/2159702
   Mo J, 2018, NEUROCOMPUTING, V290, P161, DOI 10.1016/j.neucom.2018.02.035
   Niemeijer M, 2007, INVEST OPHTH VIS SCI, V48, P2260, DOI 10.1167/iovs.06-0996
   Niemeijer M, 2010, IEEE T MED IMAGING, V29, P185, DOI 10.1109/TMI.2009.2033909
   Porwal P, 2018, DATA, V3, DOI 10.3390/data3030025
   Quellec G, 2017, MED IMAGE ANAL, V39, P178, DOI 10.1016/j.media.2017.04.012
   Qummar S, 2019, IEEE ACCESS, V7, P150530, DOI 10.1109/ACCESS.2019.2947484
   Raghavendra U, 2018, INFORM SCIENCES, V441, P41, DOI 10.1016/j.ins.2018.01.051
   Rakhlin A, 2018, DIABETIC RETINOPATHY
   Raman V, 2016, I C COMM SOFTW NET, P636, DOI 10.1109/ICCSN.2016.7586601
   Rekhi R.S., 2017, 2017 INT C WORKSH BI, P1
   Rekhi RS, 2017, 2017 4TH IEEE UTTAR PRADESH SECTION INTERNATIONAL CONFERENCE ON ELECTRICAL, COMPUTER AND ELECTRONICS (UPCON), P482
   Roy Chowdhury Amrita, 2017, CSI Transactions on ICT, V5, P71, DOI 10.1007/s40012-016-0132-x
   Ruamviboonsuk P, 2019, NPJ DIGIT MED, V2, DOI 10.1038/s41746-019-0146-5
   Sahlsten J, 2019, SCI REP-UK, V9, DOI 10.1038/s41598-019-47181-w
   Salam AA, 2017, 2017 INTERNATIONAL CONFERENCE ON SIGNALS AND SYSTEMS (ICSIGSYS), P227, DOI 10.1109/ICSIGSYS.2017.7967046
   Sathananthavathi V, 2017, PROCEEDINGS OF THE 2017 INTERNATIONAL CONFERENCE ON INVENTIVE COMMUNICATION AND COMPUTATIONAL TECHNOLOGIES (ICICCT), P89, DOI 10.1109/ICICCT.2017.7975165
   Sengar N, 2015, 2015 38TH INTERNATIONAL CONFERENCE ON TELECOMMUNICATIONS AND SIGNAL PROCESSING (TSP), P412, DOI 10.1109/TSP.2015.7296294
   Shah P, 2020, INDIAN J OPHTHALMOL, V68, P398, DOI 10.4103/ijo.IJO_966_19
   Simard P. Y., 2003, ICDAR, V3
   Sopharak A, 2008, INT C EMB SYST INT T, P139, DOI DOI 10.1109/CBMS.2012.6266341
   Srinivasan PP, 2014, BIOMED OPT EXPRESS, V5, P3568, DOI 10.1364/BOE.5.003568
   Takahashi H, 2017, PLOS ONE, V12, DOI 10.1371/journal.pone.0179790
   Tymchenko B, 2020, ARXIV200302261
   Walter T, 2002, IEEE T MED IMAGING, V21, P1236, DOI 10.1109/TMI.2002.806290
   Yamuna T, 2013, INT C TREND COMPUT C, P236, DOI 10.1109/ICE-CCN.2013.6528500
   Youssif AAHAR, 2008, IEEE T MED IMAGING, V27, P11, DOI 10.1109/TMI.2007.900326
   Yu X, 2004, ABNORMALITY DETECTIO
   Zahoor MN, 2017, IEEE ACCESS, V5, P12293, DOI 10.1109/ACCESS.2017.2723320
   Zilly Julian G., 2015, Machine Learning in Medical Imaging. 6th International Workshop, MLMI 2015, held in conjunction with MICCAI 2015. Proceedings: LNCS 9352, P136, DOI 10.1007/978-3-319-24888-2_17
NR 55
TC 3
Z9 3
U1 1
U2 11
PU SPRINGER
PI DORDRECHT
PA VAN GODEWIJCKSTRAAT 30, 3311 GZ DORDRECHT, NETHERLANDS
SN 1380-7501
EI 1573-7721
J9 MULTIMED TOOLS APPL
JI Multimed. Tools Appl.
PD SEP
PY 2020
VL 79
IS 33-34
BP 24949
EP 24967
DI 10.1007/s11042-020-09217-6
EA JUN 2020
PG 19
WC Computer Science, Information Systems; Computer Science, Software
   Engineering; Computer Science, Theory & Methods; Engineering, Electrical
   & Electronic
WE Science Citation Index Expanded (SCI-EXPANDED)
SC Computer Science; Engineering
GA NI0JZ
UT WOS:000543615300001
DA 2023-01-31
ER

PT J
AU Lin, MC
   Bao, GD
   Sang, XQ
   Wu, YF
AF Lin, Mengchen
   Bao, Guidong
   Sang, Xiaoqian
   Wu, Yunfeng
TI Recent Advanced Deep Learning Architectures for Retinal Fluid
   Segmentation on Optical Coherence Tomography Images
SO SENSORS
LA English
DT Review
DE optical coherence tomography; machine learning; neural networks; retinal
   fluid segmentation; ophthalmic diseases
ID MACULAR EDEMA; AUTOMATED SEGMENTATION; LAYER; QUANTIFICATION
AB With non-invasive and high-resolution properties, optical coherence tomography (OCT) has been widely used as a retinal imaging modality for the effective diagnosis of ophthalmic diseases. The retinal fluid is often segmented by medical experts as a pivotal biomarker to assist in the clinical diagnosis of age-related macular diseases, diabetic macular edema, and retinal vein occlusion. In recent years, the advanced machine learning methods, such as deep learning paradigms, have attracted more and more attention from academia in the retinal fluid segmentation applications. The automatic retinal fluid segmentation based on deep learning can improve the semantic segmentation accuracy and efficiency of macular change analysis, which has potential clinical implications for ophthalmic pathology detection. This article summarizes several different deep learning paradigms reported in the up-to-date literature for the retinal fluid segmentation in OCT images. The deep learning architectures include the backbone of convolutional neural network (CNN), fully convolutional network (FCN), U-shape network (U-Net), and the other hybrid computational methods. The article also provides a survey on the prevailing OCT image datasets used in recent retinal segmentation investigations. The future perspectives and some potential retinal segmentation directions are discussed in the concluding context.
C1 [Lin, Mengchen; Bao, Guidong; Sang, Xiaoqian; Wu, Yunfeng] Xiamen Univ, Sch Informat, 422 Si Ming South Rd, Xiamen 361005, Peoples R China.
C3 Xiamen University
RP Wu, YF (corresponding author), Xiamen Univ, Sch Informat, 422 Si Ming South Rd, Xiamen 361005, Peoples R China.
EM 23320201154003@stu.xmu.edu.cn; 23320201153974@stu.xmu.edu.cn;
   23320201154016@stu.xmu.edu.cn; yunfengwu@xmu.edu.cn
RI Wu, Yunfeng/AAU-8937-2021
OI Wu, Yunfeng/0000-0002-3612-7818
FU Fundamental Research Funds for the Central Universities of China
   [20720200033]; Fujian Provincial Innovation Strategy Research Project
   [2021R0001]
FX This work was supported in part by the Fundamental Research Funds for
   the Central Universities of China under grant number 20720200033 and
   Fujian Provincial Innovation Strategy Research Project under grant
   number 2021R0001.
CR Alsaih K, 2020, IEEE ACCESS, V8, P152452, DOI 10.1109/ACCESS.2020.3017449
   Badrinarayanan V, 2017, IEEE T PATTERN ANAL, V39, P2481, DOI 10.1109/TPAMI.2016.2644615
   Bao D., 2020, P SPIE, V11313
   Bogunovic H, 2019, IEEE T MED IMAGING, V38, P1858, DOI 10.1109/TMI.2019.2901398
   Chang HH, 2009, NEUROIMAGE, V47, P122, DOI 10.1016/j.neuroimage.2009.03.068
   Chen LC, 2018, IEEE T PATTERN ANAL, V40, P834, DOI 10.1109/TPAMI.2017.2699184
   Chen Q., 2017, P MICCAI RET OCT FLU, P15
   Chen ZL, 2020, OPT LASER TECHNOL, V122, DOI 10.1016/j.optlastec.2019.105830
   Chen ZL, 2019, IET IMAGE PROCESS, V13, P1824, DOI 10.1049/iet-ipr.2018.5304
   Chiu SJ, 2015, BIOMED OPT EXPRESS, V6, P1172, DOI 10.1364/BOE.6.001172
   de Bruijne M, 2004, MED IMAGE ANAL, V8, P127, DOI 10.1016/j.media.2004.01.001
   DONOHO DL, 1995, IEEE T INFORM THEORY, V41, P613, DOI 10.1109/18.382009
   Gao K, 2019, COMPUT METH PROG BIO, V176, P69, DOI 10.1016/j.cmpb.2019.04.027
   Girish GN, 2019, IEEE ENG MED BIO, P2027, DOI 10.1109/EMBC.2019.8857333
   Goodfellow IJ, 2014, ADV NEUR IN, V27, P2672, DOI 10.1145/3422622
   Gopinath K, 2019, IEEE J BIOMED HEALTH, V23, P273, DOI 10.1109/JBHI.2018.2793534
   Gu ZW, 2019, IEEE T MED IMAGING, V38, P2281, DOI 10.1109/TMI.2019.2903562
   Hassan B, 2020, IEEE INT SYMP SIGNAL, DOI 10.1109/ISSPIT51521.2020.9408988
   He XX, 2022, IEEE T IMAGE PROCESS, V31, P1870, DOI 10.1109/TIP.2022.3148814
   He YF, 2019, DATA BRIEF, V22, P601, DOI 10.1016/j.dib.2018.12.073
   Hu J, 2018, PROC CVPR IEEE, P7132, DOI [10.1109/TPAMI.2019.2913372, 10.1109/CVPR.2018.00745]
   Hu JJ, 2019, MED IMAGE ANAL, V55, P216, DOI 10.1016/j.media.2019.05.002
   HUANG D, 1991, SCIENCE, V254, P1178, DOI 10.1126/science.1957169
   Huazhu Fu, 2016, Medical Image Computing and Computer-Assisted Intervention - MICCAI 2016. 19th International Conference. Proceedings: LNCS 9901, P132, DOI 10.1007/978-3-319-46723-8_16
   Ioffe S., 2015, P INT C MACH LEARN I, P448
   Kang S. H., 2017, RETOUCH, P9
   Kermany DS, 2018, CELL, V172, P1122, DOI 10.1016/j.cell.2018.02.010
   LaLonde R, 2021, MED IMAGE ANAL, V68, DOI 10.1016/j.media.2020.101889
   Li MX, 2019, INT J OPHTHALMOL-CHI, V12, P1012, DOI 10.18240/ijo.2019.06.22
   Lin TY, 2017, IEEE I CONF COMP VIS, P2999, DOI 10.1109/ICCV.2017.324
   Lin X, 2019, SENSORS-BASEL, V19, DOI 10.3390/s19081795
   LIU D, P 9 INT C DIG IM PRO, DOI DOI 10.1117/12.2282513
   Liu XM, 2021, I S BIOMED IMAGING, P1453, DOI 10.1109/ISBI48211.2021.9433840
   Liu XM, 2019, IEEE ACCESS, V7, P3046, DOI 10.1109/ACCESS.2018.2889321
   Liu XL, 2022, OPHTHALMOL RETINA, V6, P398, DOI 10.1016/j.oret.2021.12.021
   Long J, 2015, PROC CVPR IEEE, P3431, DOI 10.1109/CVPR.2015.7298965
   Lu DH, 2019, MED IMAGE ANAL, V54, P100, DOI 10.1016/j.media.2019.02.011
   Ma D, 2021, COMPUT MED IMAG GRAP, V94, DOI 10.1016/j.compmedimag.2021.101988
   Montuoro A, 2017, BIOMED OPT EXPRESS, V8, P1874, DOI 10.1364/BOE.8.001874
   Pawan SJ, 2021, MED BIOL ENG COMPUT, V59, P1245, DOI 10.1007/s11517-021-02364-4
   Rao TJN, 2019, IEEE ENG MED BIO, P978, DOI 10.1109/EMBC.2019.8857105
   Rashno A., 2017, P MICCAI RET OCT FLU, P54
   Rashno A, 2017, PLOS ONE, V12, DOI 10.1371/journal.pone.0186949
   Ronneberger O., 2015, MICCAI, P234, DOI [10.1007/978-3-319-24574-4_28, DOI 10.1007/978-3-319-24574-4_28, 10.1007/978-3-319-24574-4]
   Roy AG, 2017, BIOMED OPT EXPRESS, V8, P3627, DOI 10.1364/BOE.8.003627
   SANCHEZ YD, P 16 INT S MED INF P, DOI DOI 10.1117/12.2579934
   Sappa LB, 2021, J DIGIT IMAGING, V34, P691, DOI 10.1007/s10278-021-00459-w
   Schlegl T, 2018, OPHTHALMOLOGY, V125, P549, DOI 10.1016/j.ophtha.2017.10.031
   Silveira M, 2009, IEEE J-STSP, V3, P35, DOI 10.1109/JSTSP.2008.2011119
   Tennakoon R, 2018, I S BIOMED IMAGING, P1436
   Venhuizen FG, 2018, BIOMED OPT EXPRESS, V9, P1545, DOI 10.1364/BOE.9.001545
   Wang ZH, 2021, SCI REP-UK, V11, DOI 10.1038/s41598-021-92458-8
   Wei H, 2020, IEEE ACCESS, V8, P60929, DOI 10.1109/ACCESS.2020.2983818
   Wu J, 2016, J OPHTHALMOL, V2016, DOI 10.1155/2016/3898750
   Xing G, 2022, IEEE T MED IMAGING, V41, P1547, DOI 10.1109/TMI.2022.3142048
   Yang J, 2020, OSA CONTINUUM, V3, P1751, DOI 10.1364/OSAC.387102
   Ye YQ, 2021, PROC SPIE, V11596, DOI 10.1117/12.2580527
NR 58
TC 4
Z9 4
U1 16
U2 33
PU MDPI
PI BASEL
PA ST ALBAN-ANLAGE 66, CH-4052 BASEL, SWITZERLAND
EI 1424-8220
J9 SENSORS-BASEL
JI Sensors
PD APR
PY 2022
VL 22
IS 8
AR 3055
DI 10.3390/s22083055
PG 21
WC Chemistry, Analytical; Engineering, Electrical & Electronic; Instruments
   & Instrumentation
WE Science Citation Index Expanded (SCI-EXPANDED)
SC Chemistry; Engineering; Instruments & Instrumentation
GA 0S4VO
UT WOS:000786273700001
PM 35459040
OA Green Published, gold
DA 2023-01-31
ER

PT J
AU Sun, ZY
   Sun, YK
AF Sun, Zhongyang
   Sun, Yankui
TI Automatic detection of retinal regions using fully convolutional
   networks for diagnosis of abnormal maculae in optical coherence
   tomography images
SO JOURNAL OF BIOMEDICAL OPTICS
LA English
DT Article
DE image segmentation; image classification; fully convolutional networks;
   retina optical coherence tomography
ID OCT IMAGES; LAYER SEGMENTATION; THICKNESS; EDEMA; AMD; CLASSIFICATION;
   DEGENERATION
AB In conventional retinal region detection methods for optical coherence tomography (OCT) images, many parameters need to be set manually, which is often detrimental to their generalizability. We present a scheme to detect retinal regions based on fully convolutional networks (FCN) for automatic diagnosis of abnormal maculae in OCT images. The FCN model is trained on 900 labeled age-related macular degeneration (AMD), diabetic macular edema (DME) and normal (NOR) OCT images. Its segmentation accuracy is validated and its effectiveness in recognizing abnormal maculae in OCT images is tested and compared with traditional methods, by using the spatial pyramid matching based on sparse coding (ScSPM) classifier and Inception V3 classifier on two datasets: Duke dataset and our clinic dataset. In our clinic dataset, we randomly selected half of the B-scans of each class (300 AMD, 300 DME, and 300 NOR) for training classifier and the rest (300 AMD, 300 DME, and 300 NOR) for testing with 10 repetitions. Average accuracy, sensitivity, and specificity of 98.69%, 98.03%, and 99.01% are obtained by using ScSPM classifier, and those of 99.69%, 99.53%, and 99.77% are obtained by using Inception V3 classifier. These two classification algorithms achieve 100% classification accuracy when directly applied to Duke dataset, where all the 45 OCT volumes are used as test set. Finally, FCN model with or without flattening and cropping and its influence on classification performance are discussed. (C) The Authors. Published by SPIE under a Creative Commons Attribution 4.0 Unported License.
C1 [Sun, Zhongyang; Sun, Yankui] Tsinghua Univ, Dept Comp Sci & Technol, Beijing, Peoples R China.
   [Sun, Zhongyang] Northeastern Univ, Coll Engn, Boston, MA 02115 USA.
   [Sun, Zhongyang; Sun, Yankui] Sun Yat Sen Univ, Guangzhou Higher Educ Mega Ctr, Guangdong Key Lab Big Data Anal & Proc, Guangzhou, Guangdong, Peoples R China.
C3 Tsinghua University; Northeastern University; Sun Yat Sen University
RP Sun, YK (corresponding author), Tsinghua Univ, Dept Comp Sci & Technol, Beijing, Peoples R China.; Sun, YK (corresponding author), Sun Yat Sen Univ, Guangzhou Higher Educ Mega Ctr, Guangdong Key Lab Big Data Anal & Proc, Guangzhou, Guangdong, Peoples R China.
EM syk@mail.tsinghua.edu.cn
RI Sun, Yankui/AAD-2524-2019
FU National Natural Science Foundation of China [61671272]; Opening Project
   of Guangdong Province Key Laboratory of Big Data Analysis and Processing
   [201803]; National Key Research Program of China [2016YFB1000600]
FX This work was supported by the National Natural Science Foundation of
   China (Award No. 61671272), the Opening Project of Guangdong Province
   Key Laboratory of Big Data Analysis and Processing (Grant No. 201803),
   and the National Key Research Program of China (Grant No.
   2016YFB1000600). The authors would like to thank the anonymous reviewers
   for their careful reading of our paper and their many insightful
   comments and suggestions that greatly improve the paper.
CR Andrew Zisserman, 2015, Arxiv, DOI arXiv:1409.1556
   Antony BJ, 2013, BIOMED OPT EXPRESS, V4, P2712, DOI 10.1364/BOE.4.002712
   Carass A, 2014, BIOMED OPT EXPRESS, V5, P1062, DOI 10.1364/BOE.5.001062
   Chiu SJ, 2012, INVEST OPHTH VIS SCI, V53, P53, DOI 10.1167/iovs.11-7640
   Chiu SJ, 2010, OPT EXPRESS, V18, P19413, DOI 10.1364/OE.18.019413
   Dabov K, 2007, IEEE T IMAGE PROCESS, V16, P2080, DOI 10.1109/TIP.2007.901238
   DeBuc DC, 2009, J BIOMED OPT, V14, DOI 10.1117/1.3268773
   Fang LY, 2017, J BIOMED OPT, V22, DOI 10.1117/1.JBO.22.11.116011
   Fang LY, 2017, BIOMED OPT EXPRESS, V8, P2732, DOI 10.1364/BOE.8.002732
   Fang LY, 2017, IEEE T MED IMAGING, V36, P407, DOI 10.1109/TMI.2016.2611503
   Fang LY, 2015, IEEE T MED IMAGING, V34, P1306, DOI 10.1109/TMI.2014.2387336
   Fernandez DC, 2005, OPT EXPRESS, V13, P10200, DOI 10.1364/OPEX.13.010200
   Fujimoto JG., 2004, OPTICAL COHERENCE TO, V2nd
   HUANG D, 1991, SCIENCE, V254, P1178, DOI 10.1126/science.1957169
   Ishikawa H, 2005, INVEST OPHTH VIS SCI, V46, P2012, DOI 10.1167/iovs.04-0335
   Ji QG, 2018, ALGORITHMS, V11, DOI 10.3390/a11060088
   Kafieh R, 2013, PHYS MED BIOL, V58, P2925, DOI 10.1088/0031-9155/58/9/2925
   Karri SPK, 2017, BIOMED OPT EXPRESS, V8, P579, DOI 10.1364/BOE.8.000579
   Kermany DS, 2018, CELL, V172, P1122, DOI 10.1016/j.cell.2018.02.010
   Lang A, 2013, BIOMED OPT EXPRESS, V4, P1133, DOI 10.1364/BOE.4.001133
   Lemaitre G., 2015, MED IM COMP COMP ASS
   Liu YY, 2011, MED IMAGE ANAL, V15, P748, DOI 10.1016/j.media.2011.06.005
   Long J., FCN
   Long J, 2015, PROC CVPR IEEE, P3431, DOI 10.1109/CVPR.2015.7298965
   Mayer MA, 2010, BIOMED OPT EXPRESS, V1, P1358, DOI 10.1364/BOE.1.001358
   Mishra A, 2009, OPT EXPRESS, V17, P23719, DOI 10.1364/OE.17.023719
   Mujat M, 2005, OPT EXPRESS, V13, P9480, DOI 10.1364/OPEX.13.009480
   Novosel J, 2017, IEEE T MED IMAGING, V36, P1276, DOI 10.1109/TMI.2017.2666045
   OTSU N, 1979, IEEE T SYST MAN CYB, V9, P62, DOI 10.1109/TSMC.1979.4310076
   Paunescu LA, 2004, INVEST OPHTH VIS SCI, V45, P1716, DOI 10.1167/iovs.03-0514
   Rasti R, 2018, IEEE T MED IMAGING, V37, P1024, DOI 10.1109/TMI.2017.2780115
   Rasti R, 2018, J BIOMED OPT, V23, DOI 10.1117/1.JBO.23.3.035005
   Roy AG, 2017, BIOMED OPT EXPRESS, V8, P3627, DOI 10.1364/BOE.8.003627
   Shahidi M, 2005, AM J OPHTHALMOL, V139, P1056, DOI 10.1016/j.ajo.2005.01.012
   Shu P, 2012, J INNOV OPT HEAL SCI, V5, DOI 10.1142/S1793545812500307
   Srinivasan PP, 2014, BIOMED OPT EXPRESS, V5, P3568, DOI 10.1364/BOE.5.003568
   Sui XD, 2017, NEUROCOMPUTING, V237, P332, DOI 10.1016/j.neucom.2017.01.023
   Sun YK, 2017, J BIOMED OPT, V22, DOI 10.1117/1.JBO.22.1.016012
   Sun YK, 2016, J INNOV OPT HEAL SCI, V9, DOI 10.1142/S1793545816500085
   Sun YK, 2009, J BIOMED OPT, V14, DOI 10.1117/1.3251059
   Venhuizen FG, 2015, PROC SPIE, V9414, DOI 10.1117/12.2081521
   Vermeer KA, 2011, BIOMED OPT EXPRESS, V2, P1743, DOI 10.1364/BOE.2.001743
   Wang Y, 2016, BIOMED OPT EXPRESS, V7, P4928, DOI 10.1364/BOE.7.004928
   Yang Q, 2011, BIOMED OPT EXPRESS, V2, P2493, DOI 10.1364/BOE.2.002493
NR 44
TC 6
Z9 7
U1 0
U2 4
PU SPIE-SOC PHOTO-OPTICAL INSTRUMENTATION ENGINEERS
PI BELLINGHAM
PA 1000 20TH ST, PO BOX 10, BELLINGHAM, WA 98225 USA
SN 1083-3668
EI 1560-2281
J9 J BIOMED OPT
JI J. Biomed. Opt.
PD MAY
PY 2019
VL 24
IS 5
AR 056003
DI 10.1117/1.JBO.24.5.056003
PG 9
WC Biochemical Research Methods; Optics; Radiology, Nuclear Medicine &
   Medical Imaging
WE Science Citation Index Expanded (SCI-EXPANDED)
SC Biochemistry & Molecular Biology; Optics; Radiology, Nuclear Medicine &
   Medical Imaging
GA IS0ZB
UT WOS:000481880600019
PM 31111697
OA Green Published, gold
DA 2023-01-31
ER

PT J
AU Venhuizen, FG
   van Ginneken, B
   Liefers, B
   van Grinsven, MJJP
   Fauser, S
   Hoyng, C
   Theelen, T
   Sanchez, CI
AF Venhuizen, Freerk G.
   van Ginneken, Bram
   Liefers, Bart
   van Grinsven, Mark J. J. P.
   Fauser, Sascha
   Hoyng, Carel
   Theelen, Thomas
   Sanchez, Clara I.
TI Robust total retina thickness segmentation in optical coherence
   tomography images using convolutional neural networks
SO BIOMEDICAL OPTICS EXPRESS
LA English
DT Article
ID AUTOMATED LAYER SEGMENTATION; DIABETIC MACULAR EDEMA; SD-OCT IMAGES;
   GEOGRAPHIC ATROPHY; VISUAL-ACUITY; FLUID; EYES; BOUNDARIES; PATHOLOGY;
   CIRRUS
AB We developed a fully automated system using a convolutional neural network (CNN) for total retina segmentation in optical coherence tomography (OCT) that is robust to the presence of severe retinal pathology. A generalized U-net network architecture was introduced to include the large context needed to account for large retinal changes. The proposed algorithm outperformed qualitative and quantitatively two available algorithms. The algorithm accurately estimated macular thickness with an error of 14.0 +/- 22.1 mu m, substantially lower than the error obtained using the other algorithms (42.9 +/- 116.0 mu m and 27.1 +/- 69.3 mu m, respectively). These results highlighted the proposed algorithm's capability of modeling the wide variability in retinal appearance and obtained a robust and reliable retina segmentation even in severe pathological cases. (C) 2017 Optical Society of America
C1 [Venhuizen, Freerk G.; van Ginneken, Bram; Liefers, Bart; van Grinsven, Mark J. J. P.; Theelen, Thomas; Sanchez, Clara I.] Radboud Univ Nijmegen, Diagnost Image Anal Grp, Med Ctr, Nijmegen, Netherlands.
   [Venhuizen, Freerk G.; Liefers, Bart; van Grinsven, Mark J. J. P.; Hoyng, Carel; Theelen, Thomas; Sanchez, Clara I.] Radboud Univ Nijmegen, Dept Ophthalmol, Med Ctr, Nijmegen, Netherlands.
   [Fauser, Sascha] F Hoffmann La Roche Ltd, Roche Pharma Res & Early Dev, Basel, Switzerland.
   [Fauser, Sascha] Cologne Univ, Eye Clin, Cologne, Germany.
C3 Radboud University Nijmegen; Radboud University Nijmegen; Roche Holding;
   University of Cologne
RP Venhuizen, FG (corresponding author), Radboud Univ Nijmegen, Diagnost Image Anal Grp, Med Ctr, Nijmegen, Netherlands.; Venhuizen, FG (corresponding author), Radboud Univ Nijmegen, Dept Ophthalmol, Med Ctr, Nijmegen, Netherlands.
EM freerk.venhuizen@radboudumc.nl
RI Liefers, Bart/C-1364-2018; Venhuizen, Freerk/P-5736-2015; Gutierrez,
   Clara Isabel Sanchez/N-3580-2014; Theelen, Thomas/A-3192-2012; van
   Ginneken, Bram/A-3728-2012
OI Theelen, Thomas/0000-0001-9067-1171; van Ginneken,
   Bram/0000-0003-2028-8972
FU MD fonds; LSBS fonds; OOG fonds
FX The author was supported by the following foundations: MD fonds, LSBS
   fonds and OOG fonds that contributed through UitZicht. The funding
   organizations had no role in the design or conduct of this research.
   They provided unrestricted grants.
CR Antony B. J., 2016, P SOC PHOTO-OPT INS, V9784, P97840
   Chen XJ, 2012, IEEE T MED IMAGING, V31, P1521, DOI 10.1109/TMI.2012.2191302
   Chiu SJ, 2015, BIOMED OPT EXPRESS, V6, P1172, DOI 10.1364/BOE.6.001172
   Chiu SJ, 2012, INVEST OPHTH VIS SCI, V53, P53, DOI 10.1167/iovs.11-7640
   Chiu SJ, 2010, OPT EXPRESS, V18, P19413, DOI 10.1364/OE.18.019413
   Collell G., 2016, ABS160608698 ARXIV
   De Fauw Jeffrey, 2016, F1000Res, V5, P1573
   de Sisternes L, 2017, BIOMED OPT EXPRESS, V8, P1926, DOI 10.1364/BOE.8.001926
   DICE LR, 1945, ECOLOGY, V26, P297, DOI 10.2307/1932409
   Dieleman S, 2015, LASAGNE 1 RELEASE
   Dufour PA, 2013, IEEE T MED IMAGING, V32, P531, DOI 10.1109/TMI.2012.2225152
   Fabritius T, 2009, OPT EXPRESS, V17, P15659, DOI 10.1364/OE.17.015659
   Fang LY, 2017, BIOMED OPT EXPRESS, V8, P2732, DOI 10.1364/BOE.8.002732
   Fauser S, 2011, INVEST OPHTH VIS SCI, V52, P5525, DOI 10.1167/iovs.10-6827
   Fleckenstein M, 2010, INVEST OPHTH VIS SCI, V51, P3846, DOI 10.1167/iovs.09-4533
   Fung AE, 2007, AM J OPHTHALMOL, V143, P566, DOI 10.1016/j.ajo.2007.01.028
   Garvin MK, 2008, IEEE T MED IMAGING, V27, P1495, DOI 10.1109/TMI.2008.923966
   Garvin MK, 2009, IEEE T MED IMAGING, V28, P1436, DOI 10.1109/TMI.2009.2016958
   Geitzenauer W, 2011, BRIT J OPHTHALMOL, V95, P171, DOI 10.1136/bjo.2010.182170
   Glorot X., 2010, P 13 INT C ART INT S, V9, P249
   Haeker M, 2007, LECT NOTES COMPUT SC, V4791, P244
   Hanumunthadu D, 2017, CLIN EXP OPHTHALMOL, V45, P270, DOI 10.1111/ceo.12868
   Hinton G. E., 2012, ABS12070580 ARXIV
   Ioffe S., 2015, ABS150203167 ARXIV
   Kafieh R, 2013, MED IMAGE ANAL, V17, P907, DOI 10.1016/j.media.2013.05.006
   Karri SPK, 2016, BIOMED OPT EXPRESS, V7, P2888, DOI 10.1364/BOE.7.002888
   Keane PA, 2009, INVEST OPHTH VIS SCI, V50, P3378, DOI 10.1167/iovs.08-2728
   Koozekanani D, 2001, IEEE T MED IMAGING, V20, P900, DOI 10.1109/42.952728
   Krizhevsky A, 2017, COMMUN ACM, V60, P84, DOI 10.1145/3065386
   Lang A, 2013, BIOMED OPT EXPRESS, V4, P1133, DOI 10.1364/BOE.4.001133
   Lee JY, 2013, INVEST OPHTH VIS SCI, V54, P7595, DOI 10.1167/iovs.13-11762
   Li K, 2006, IEEE T PATTERN ANAL, V28, P119, DOI 10.1109/TPAMI.2006.19
   Lu SJ, 2010, IEEE T BIO-MED ENG, V57, P2605, DOI 10.1109/TBME.2010.2055057
   Malamos P, 2011, RETINA-J RET VIT DIS, V31, P453, DOI 10.1097/IAE.0b013e3181eef031
   McDonough K., 2015, IEEE C COMP INT BIOI, P1
   Montuoro A, 2017, BIOMED OPT EXPRESS, V8, P1874, DOI 10.1364/BOE.8.001874
   Oliveira J, 2017, BIOMED OPT EXPRESS, V8, P281, DOI 10.1364/BOE.8.000281
   Oliveira J, 2015, IEEE ENG MED BIO, P2952, DOI 10.1109/EMBC.2015.7319011
   Rathke F, 2014, MED IMAGE ANAL, V18, P781, DOI 10.1016/j.media.2014.03.004
   Ronneberger O, 2015, LECT NOTES COMPUT SC, V9351, P234, DOI 10.1007/978-3-319-24574-4_28
   Sadda SR, 2006, OPHTHALMOLOGY, V113, P285, DOI 10.1016/j.ophtha.2005.10.005
   Schlegl Thomas, 2015, Inf Process Med Imaging, V24, P437, DOI 10.1007/978-3-319-19992-4_34
   Sharma S, 2016, OPHTHALMOLOGY, V123, P865, DOI 10.1016/j.ophtha.2015.12.002
   Simonyan K., 2015, INT C LEARN REPR
   Srinivasan PP, 2014, BIOMED OPT EXPRESS, V5, P348, DOI 10.1364/BOE.5.000348
   Sui XD, 2017, NEUROCOMPUTING, V237, P332, DOI 10.1016/j.neucom.2017.01.023
   Syed AM, 2016, COMPUT METH PROG BIO, V137, P1, DOI 10.1016/j.cmpb.2016.09.004
   Theano Development Team, 2016, ABS160502688 ARXIV
   Tian J, 2015, PLOS ONE, V10, DOI 10.1371/journal.pone.0133908
   van Grinsven MJJP, 2016, IEEE T MED IMAGING, V35, P1273, DOI 10.1109/TMI.2016.2526689
   Vermeer KA, 2011, BIOMED OPT EXPRESS, V2, P1743, DOI 10.1364/BOE.2.001743
   Waldstein SM, 2016, JAMA OPHTHALMOL, V134, P182, DOI 10.1001/jamaophthalmol.2015.4948
   Waldstein SM, 2016, OPHTHALMOLOGY, V123, P60, DOI 10.1016/j.ophtha.2015.09.013
   Waldstein SM, 2015, BRIT J OPHTHALMOL, V99, P794, DOI 10.1136/bjophthalmol-2014-305573
   Willoughby AS, 2017, TRANSL VIS SCI TECHN, V6, DOI 10.1167/tvst.6.1.9
   Wood A, 2011, AM J OPHTHALMOL, V152, P1030, DOI 10.1016/j.ajo.2011.05.021
   Yang Q, 2010, OPT EXPRESS, V18, P21293, DOI 10.1364/OE.18.021293
   Yazdanpanah A, 2011, IEEE T MED IMAGING, V30, P484, DOI 10.1109/TMI.2010.2087390
   Zawadzki RJ, 2007, J BIOMED OPT, V12, DOI 10.1117/1.2772658
NR 59
TC 91
Z9 92
U1 0
U2 20
PU OPTICAL SOC AMER
PI WASHINGTON
PA 2010 MASSACHUSETTS AVE NW, WASHINGTON, DC 20036 USA
SN 2156-7085
J9 BIOMED OPT EXPRESS
JI Biomed. Opt. Express
PD JUL 1
PY 2017
VL 8
IS 7
BP 3292
EP 3316
DI 10.1364/BOE.8.003292
PG 25
WC Biochemical Research Methods; Optics; Radiology, Nuclear Medicine &
   Medical Imaging
WE Science Citation Index Expanded (SCI-EXPANDED)
SC Biochemistry & Molecular Biology; Optics; Radiology, Nuclear Medicine &
   Medical Imaging
GA EZ5FJ
UT WOS:000404738300011
PM 28717568
OA Green Published, gold
DA 2023-01-31
ER

PT J
AU Altan, G
AF Altan, Gokhan
TI DeepOCT: An explainable deep learning architecture to analyze macular
   edema on OCT images
SO ENGINEERING SCIENCE AND TECHNOLOGY-AN INTERNATIONAL JOURNAL-JESTECH
LA English
DT Article
DE Deep learning; Convolutional neural networks; Optical coherence
   tomography; Macular edema; DeepOCT
AB Macular edema (ME) is one of the most common retinal diseases that occur as a result of the detachment of the retinal layers on the macula. This study provides computer-aided identification of ME for even small pathologies on OCT using the advantages of Deep Learning. The study aims to identify ME on OCT images using a lightweight explainable Convolutional neural networks (CNN) architecture by composing significant feature activation maps and reducing the trainable parameters. A CNN is an effective Deep Learning algorithm, which consists of feature learning and classification stages. The proposed model, DeepOCT, focuses on reaching high classification performances as well as popular pre-trained architectures using less feature learning and shallow dense layers in addition to visualizing the most responsible regions and pathology on feature activation maps. The DeepOCT encapsulates the blockmatching and 3D filtering (BM3D) algorithm, flattening the retinal layers to avoid the effects arising from different macula positions, and excluding non-retinal layers by cropping. DeepOCT identified OCT with ME with the rates of 99.20%, 100%, and 98.40% for accuracy, sensitivity, and specificity, respectively. The DeepOCT provides a standardized analysis, a lightweight architecture by reducing the number of trainable parameters, and high classification performances for both large- and small-scale datasets. It can analyze medical images at different levels with simple feature learning, whereas the literature uses complicated pre-trained feature learning architectures. (c) 2021 The Authors.
C1 [Altan, Gokhan] Iskenderun Tech Univ, Comp Engn Dept, Cent Campus,Block A, Iskenderun, Hatay, Turkey.
C3 Iskenderun Technical University
RP Altan, G (corresponding author), Iskenderun Tech Univ, Comp Engn Dept, Cent Campus,Block A, Iskenderun, Hatay, Turkey.
EM gokhan.altan@iste.edu.tr
RI ALTAN, Gokhan/AAA-7318-2021
OI ALTAN, Gokhan/0000-0001-7883-3131
CR Alsaih K, 2020, COMPUT METH PROG BIO, V195, DOI 10.1016/j.cmpb.2020.105566
   Altan G, 2020, IEEE J BIOMED HEALTH, V24, P1344, DOI 10.1109/JBHI.2019.2931395
   [Anonymous], 2021, DEEPOCT ARCHITECTURE
   Awais M, 2017, IEEE I C SIGNAL IMAG, P489
   Badar M, 2020, COMPUT SCI REV, V35, DOI 10.1016/j.cosrev.2019.100203
   Chan GCY, 2018, 2018 INTERNATIONAL CONFERENCE ON INTELLIGENT AND ADVANCED SYSTEM (ICIAS 2018) / WORLD ENGINEERING, SCIENCE & TECHNOLOGY CONGRESS (ESTCON)
   Chan GCY, 2017, IEEE I C SIGNAL IMAG, P493, DOI 10.1109/ICSIPA.2017.8120662
   Chong B, 2013, OPT COMMUN, V291, P461, DOI 10.1016/j.optcom.2012.10.053
   Dabov K, 2007, IEEE T IMAGE PROCESS, V16, P2080, DOI 10.1109/TIP.2007.901238
   DELONG ER, 1988, BIOMETRICS, V44, P837, DOI 10.2307/2531595
   Gerendas BS, 2017, VISION RES, V139, P204, DOI 10.1016/j.visres.2017.03.008
   Graziani M., 2018, UNDERSTANDING INTERP, P124, DOI DOI 10.1007/978-3-030-02628-8_14
   Huang SJ, 2019, APPL OPTICS, V58, P6233, DOI 10.1364/AO.58.006233
   Ji QG, 2019, ALGORITHMS, V12, DOI 10.3390/a12030051
   Ji QG, 2018, ALGORITHMS, V11, DOI 10.3390/a11060088
   Kaymak S, 2018, INT C INTELL COMP CO, P265
   Kermany DS, 2018, CELL, V172, P1122, DOI 10.1016/j.cell.2018.02.010
   Lee CS, 2017, OPHTHALMOL RETINA, V1, P322, DOI 10.1016/j.oret.2016.12.009
   Lemaitre G.., 2019, SERI DATASET
   Lemaitre G, 2016, J OPHTHALMOL, V2016, DOI 10.1155/2016/3298606
   Li F, 2019, GRAEF ARCH CLIN EXP, V257, P495, DOI 10.1007/s00417-018-04224-8
   Li XC, 2019, IEEE ACCESS, V7, P33771, DOI 10.1109/ACCESS.2019.2891975
   Menikdiwela M, 2017, INT CONF IMAG VIS
   Perdomo O, 2018, I S BIOMED IMAGING, P1423
   PERONA P, 1990, IEEE T PATTERN ANAL, V12, P629, DOI 10.1109/34.56205
   PULIAFITO CA, 1995, OPHTHALMOLOGY, V102, P217
   Rasti R, 2018, IEEE T MED IMAGING, V37, P1024, DOI 10.1109/TMI.2017.2780115
   Rasti R, 2018, J BIOMED OPT, V23, DOI 10.1117/1.JBO.23.3.035005
   Rong YB, 2019, IEEE J BIOMED HEALTH, V23, P253, DOI 10.1109/JBHI.2018.2795545
   Schuman J.S., 2004, OPTICAL COHERENCE TO, DOI [10.1097/01.opx.0000431611.44976.20, DOI 10.1097/01.OPX.0000431611.44976.20]
   Selvaraju RR, 2017, IEEE I CONF COMP VIS, P618, DOI 10.1109/ICCV.2017.74
   Sidibe D, 2017, COMPUT METH PROG BIO, V139, P109, DOI 10.1016/j.cmpb.2016.11.001
   Wu J, 2020, LECT NOTES COMPUT SC, V11962, P565, DOI 10.1007/978-3-030-37734-2_46
   Zhou DX, 2020, NEURAL NETWORKS, V124, P319, DOI 10.1016/j.neunet.2020.01.018
NR 34
TC 4
Z9 4
U1 10
U2 13
PU ELSEVIER - DIVISION REED ELSEVIER INDIA PVT LTD
PI NEW DELHI
PA 17-A/1 MAIN RING ROAD, LAJPAT NAGAR IV, NEW DELHI, 110024, INDIA
SN 2215-0986
J9 ENG SCI TECHNOL
JI Eng. Sci. Technol.
PD OCT
PY 2022
VL 34
AR 101091
DI 10.1016/j.jestch.2021.101091
PG 9
WC Engineering, Multidisciplinary
WE Science Citation Index Expanded (SCI-EXPANDED)
SC Engineering
GA 1X4UY
UT WOS:000807452000011
OA gold
DA 2023-01-31
ER

PT J
AU Tuncer, SA
   Cinar, A
   Firat, M
AF Tuncer, Seda Arslan
   Cinar, Ahmet
   Firat, Murat
TI Hybrid CNN Based Computer-Aided Diagnosis System for Choroidal
   Neovascularization, Diabetic Macular Edema, Drusen Disease Detection
   from OCT Images
SO TRAITEMENT DU SIGNAL
LA English
DT Article
DE choroidal neovascularization; drusen; diabetic macular edema; CNN-SVM
ID DEGENERATION; CLASSIFICATION
AB In the treatment of eye diseases, optical coherence tomography (OCT) is a medical imaging method that displays biological tissue layers by taking high resolution tomographic sections at the micron level. It has an important role in the diagnosis and follow-up of many diseases such as Choroidal Neovascularization (CNV), Diabetic Macular Edema (DME), age-related macular degeneration (AMD), Diabetic Retinopathy, Central Serous Retinopathy, Epiretinal Membrane, and Macular Hole. Computer-Aided Diagnostic (CAD) tools are needed in early detection and treatment monitoring of such eye diseases. In this paper, a hybrid Convolutional Neural Networks-based CAD system, which can classify Diabetic Macular Edema (DME), Drusen Choroidal Neovascularization (CNV), and normal OCT images, is proposed. The proposed system is CNN-SVM (Convolutional Neural Networks - Support Vector Machine) model and doesn't require any additional extraction of feature or noise filtering on OCT images. A total of 968 OCT images is classified in pre-trained CNN methods with Alexnet, Resnetl8 and Googlenet. Accuracy is achieved with highest Googlenet 97.4%. To examine the performance of the proposed CAD system, the CNNSVM method achieves 98.96% with the highest accuracy hybrid Alexnet-SVM model, which is implemented with Alexnet-SVM, Resnet18-SVM and Googlenet-SVM models.
C1 [Tuncer, Seda Arslan] Firat Univ, Fac Engn, Software Engn, TR-23119 Elazig, Turkey.
   [Cinar, Ahmet] Firat Univ, Fac Engn, Comp Engn, TR-23119 Elazig, Turkey.
   [Firat, Murat] Elbistan State Hosp, Dept Ophthalmol, TR-46300 Kahramanmaras, Elbistan, Turkey.
C3 Firat University; Firat University; Kahramanmaras Elbistan State
   Hospital
RP Tuncer, SA (corresponding author), Firat Univ, Fac Engn, Software Engn, TR-23119 Elazig, Turkey.
EM satuncer@firat.edu.tr
OI arslan tuncer, seda/0000-0001-6472-8306; Firat,
   Murat/0000-0001-6040-9332
CR Acharya UR, 2017, COMPUT BIOL MED, V84, P59, DOI 10.1016/j.compbiomed.2017.03.016
   Albarrak A., 2013, PROC INT C MEDICAL I, P59
   Das V, 2019, BIOMED SIGNAL PROCES, V54, DOI 10.1016/j.bspc.2019.101605
   Dufour PA, 2012, INT C PATT RECOG, P2067
   Fang LY, 2019, J VIS COMMUN IMAGE R, V59, P327, DOI 10.1016/j.jvcir.2019.01.022
   Feng S., 2019, MED IMAGING 2019 IMA MED IMAGING 2019 IMA, V10949
   Kermany DS, 2018, CELL, V172, P1122, DOI 10.1016/j.cell.2018.02.010
   Krizhevsky A., 2012, ADV NEURAL INFORM PR, P1097
   Lee CS, 2017, OPHTHALMOL RETINA, V1, P322, DOI 10.1016/j.oret.2016.12.009
   Lemaitre G, 2016, J OPHTHALMOL, V2016, DOI 10.1155/2016/3298606
   Liu YY, 2011, MED IMAGE ANAL, V15, P748, DOI 10.1016/j.media.2011.06.005
   Pekala M, 2019, COMPUT BIOL MED, V114, DOI 10.1016/j.compbiomed.2019.103445
   Perdomo O, 2019, COMPUT METH PROG BIO, V178, P181, DOI 10.1016/j.cmpb.2019.06.016
   Prasath AR, 2015, RES J INF TECHNOL, V7, P70
   Puspitawati A, 2019, IOP CONF SER-MAT SCI, V546, DOI 10.1088/1757-899X/546/5/052056
   Qiu JM, 2019, COMPUT BIOL MED, V111, DOI 10.1016/j.compbiomed.2019.103327
   Rasti R, 2018, IEEE T MED IMAGING, V37, P1024, DOI 10.1109/TMI.2017.2780115
   Srinivasan PP, 2014, BIOMED OPT EXPRESS, V5, P3568, DOI 10.1364/BOE.5.003568
   Sun YK, 2017, J BIOMED OPT, V22, DOI 10.1117/1.JBO.22.1.016012
   Venhuizen FG, 2017, INVEST OPHTH VIS SCI, V58, P2318, DOI 10.1167/iovs.16-20541
   Yang X., 2020, MED IMAGING 2020 IMA MED IMAGING 2020 IMA, V11313
   Zhang RR, 2019, LECT NOTES COMPUT SC, V11956, P615, DOI 10.1007/978-3-030-37429-7_63
NR 22
TC 2
Z9 2
U1 2
U2 6
PU INT INFORMATION & ENGINEERING TECHNOLOGY ASSOC
PI EDMONTON
PA #2020, SCOTIA PLACE TOWER ONE, 10060 JASPER AVE, EDMONTON, AB T5J 3R8,
   CANADA
SN 0765-0019
EI 1958-5608
J9 TRAIT SIGNAL
JI Trait. Signal
PD JUN
PY 2021
VL 38
IS 3
BP 673
EP 679
DI 10.18280/ts.380314
PG 7
WC Computer Science, Artificial Intelligence; Engineering, Electrical &
   Electronic
WE Science Citation Index Expanded (SCI-EXPANDED)
SC Computer Science; Engineering
GA TV5KL
UT WOS:000681761900014
OA Bronze
DA 2023-01-31
ER

PT J
AU He, XX
   Fang, LY
   Tan, MK
   Chen, XD
AF He, Xingxin
   Fang, Leyuan
   Tan, Mingkui
   Chen, Xiangdong
TI Intra- and Inter-Slice Contrastive Learning for Point Supervised OCT
   Fluid Segmentation
SO IEEE TRANSACTIONS ON IMAGE PROCESSING
LA English
DT Article
DE Fluids; Image segmentation; Retina; Annotations; Task analysis;
   Proposals; Convolutional neural networks; Optical coherence tomography;
   fluid segmentation; convolutional neural network; weakly-supervised
   learning; contrastive learning
ID MACULAR EDEMA; AUTOMATED SEGMENTATION; RETINAL LAYER; DEFINITION;
   FRAMEWORK; PATHOLOGY; NETWORKS
AB OCT fluid segmentation is a crucial task for diagnosis and therapy in ophthalmology. The current convolutional neural networks (CNNs) supervised by pixel-wise annotated masks achieve great success in OCT fluid segmentation. However, requiring pixel-wise masks from OCT images is time-consuming, expensive and expertise needed. This paper proposes an Intra- and inter-Slice Contrastive Learning Network (ISCLNet) for OCT fluid segmentation with only point supervision. Our ISCLNet learns visual representation by designing contrastive tasks that exploit the inherent similarity or dissimilarity from unlabeled OCT data. Specifically, we propose an intra-slice contrastive learning strategy to leverage the fluid-background similarity and the retinal layer-background dissimilarity. Moreover, we construct an inter-slice contrastive learning architecture to learn the similarity of adjacent OCT slices from one OCT volume. Finally, an end-to-end model combining intra- and inter-slice contrastive learning processes learns to segment fluid under the point supervision. The experimental results on two public OCT fluid segmentation datasets (i.e., AI Challenger and RETOUCH) demonstrate that the ISCLNet bridges the gap between fully-supervised and weakly-supervised OCT fluid segmentation and outperforms other well-known point-supervised segmentation methods.
C1 [He, Xingxin; Fang, Leyuan] Hunan Univ, Coll Elect & Informat Engn, Changsha 410082, Peoples R China.
   [Tan, Mingkui] South China Univ Technol, Sch Software Engn, Guangzhou 510006, Peoples R China.
   [Chen, Xiangdong] Hunan Univ Chinese Med, Affiliated Hosp 1, Dept Ophthalmol, Changsha 410082, Peoples R China.
C3 Hunan University; South China University of Technology; Hunan University
   of Chinese Medicine
RP Fang, LY (corresponding author), Hunan Univ, Coll Elect & Informat Engn, Changsha 410082, Peoples R China.
EM xx_h@hnu.edu.cn; fangleyuan@gmail.com; mingkuitan@scut.edu.cn;
   564259166@qq.com
OI He, Xingxin/0000-0002-3790-7373; Fang, Leyuan/0000-0003-2351-4461
FU National Natural Science Foundation of China [61922029, 61771192];
   Science and Technology Plan Project Fund of Hunan Province [2019RS2016];
   Key-Area Research and Development Program of Guangdong Province
   [2018B010107001]
FX This work was supported in part by the National Natural Science
   Foundation of China under Grant 61922029 and Grant 61771192, in part by
   the Science and Technology Plan Project Fund of Hunan Province under
   Grant 2019RS2016, and in part by the Key-Area Research and Development
   Program of Guangdong Province under Grant 2018B010107001.
CR Ahlers C, 2008, BRIT J OPHTHALMOL, V92, P197, DOI 10.1136/bjo.2007.120956
   Araslanov N, 2020, PROC CVPR IEEE, P4252, DOI 10.1109/CVPR42600.2020.00431
   Badrinarayanan V, 2017, IEEE T PATTERN ANAL, V39, P2481, DOI 10.1109/TPAMI.2016.2644615
   Bearman A, 2016, LECT NOTES COMPUT SC, V9911, P549, DOI 10.1007/978-3-319-46478-7_34
   Bogunovic H, 2019, IEEE T MED IMAGING, V38, P1858, DOI 10.1109/TMI.2019.2901398
   Boski M, 2017, 2017 10TH INTERNATIONAL WORKSHOP ON MULTIDIMENSIONAL (ND) SYSTEMS (NDS)
   Chaitanya K., 2020, ADV NEUR IN, V33, p12 546
   Chen L, 2019, MED IMAGE ANAL, V58, DOI 10.1016/j.media.2019.101539
   Chen LC, 2018, IEEE T PATTERN ANAL, V40, P834, DOI 10.1109/TPAMI.2017.2699184
   Coscas G, 2010, DEV OPHTHALMOL, V47, P1, DOI 10.1159/000320070
   Dai JF, 2015, IEEE I CONF COMP VIS, P1635, DOI 10.1109/ICCV.2015.191
   De Fauw J, 2018, NAT MED, V24, P1342, DOI 10.1038/s41591-018-0107-6
   Di Lin, 2016, Arxiv, DOI arXiv:1604.05144
   Drexler W, 2003, ARCH OPHTHALMOL-CHIC, V121, P695, DOI 10.1001/archopht.121.5.695
   Goatman KA, 2006, BRIT J OPHTHALMOL, V90, P1197, DOI 10.1136/bjo.2006.095885
   Hassan B, 2021, COMPUT BIOL MED, V136, DOI 10.1016/j.compbiomed.2021.104727
   Hassan T, 2019, COMPUT BIOL MED, V105, P112, DOI 10.1016/j.compbiomed.2018.12.015
   He KM, 2015, IEEE T PATTERN ANAL, V37, P1904, DOI 10.1109/TPAMI.2015.2389824
   Hu JJ, 2019, MED IMAGE ANAL, V55, P216, DOI 10.1016/j.media.2019.05.002
   HUANG D, 1991, SCIENCE, V254, P1178, DOI 10.1126/science.1957169
   Jaiswal A, 2021, TECHNOLOGIES, V9, DOI 10.3390/technologies9010002
   Jamaludin A, 2017, LECT NOTES COMPUT SC, V10553, P294, DOI 10.1007/978-3-319-67558-9_34
   Jing LL, 2021, IEEE T PATTERN ANAL, V43, P4037, DOI 10.1109/TPAMI.2020.2992393
   Kervadec H, 2020, ARXIV190404205
   Khoreva A, 2017, PROC CVPR IEEE, P1665, DOI 10.1109/CVPR.2017.181
   King DB, 2015, ACS SYM SER, V1214, P1
   KULLBACK S, 1951, ANN MATH STAT, V22, P79, DOI 10.1214/aoms/1177729694
   Lei W., 2020, ARXIV201207043
   Liu Y, 2022, IEEE T PATTERN ANAL, V44, P1415, DOI 10.1109/TPAMI.2020.3023152
   Lu DH, 2019, MED IMAGE ANAL, V54, P100, DOI 10.1016/j.media.2019.02.011
   Ma X, 2020, IEEE J BIOMED HEALTH, V24, P3443, DOI 10.1109/JBHI.2020.2999588
   Mahapatra D., 2020, ARXIV200314119
   Manna S., 2021, ARXIV210410481
   Marin D, 2019, PROC CVPR IEEE, P10179, DOI 10.1109/CVPR.2019.01043
   Montuoro A, 2017, BIOMED OPT EXPRESS, V8, P1874, DOI 10.1364/BOE.8.001874
   Navarro F, 2021, ARXIV210506986
   Nguyen XB, 2020, IEEE ACCESS, V8, P162973, DOI 10.1109/ACCESS.2020.3021469
   Noroozi M, 2016, LECT NOTES COMPUT SC, V9910, P69, DOI 10.1007/978-3-319-46466-4_5
   OTSU N, 1979, IEEE T SYST MAN CYB, V9, P62, DOI 10.1109/TSMC.1979.4310076
   Pathak D, 2015, IEEE I CONF COMP VIS, P1796, DOI 10.1109/ICCV.2015.209
   Pinheiro PO, 2015, PROC CVPR IEEE, P1713, DOI 10.1109/CVPR.2015.7298780
   Pu MY, 2018, PROCEEDINGS OF THE 2018 ACM MULTIMEDIA CONFERENCE (MM'18), P483, DOI 10.1145/3240508.3240542
   Qian R, 2019, AAAI CONF ARTIF INTE, P8843
   Rashno Abdolreza, 2018, Annu Int Conf IEEE Eng Med Biol Soc, V2018, P3426, DOI 10.1109/EMBC.2018.8512998
   Rashno A, 2018, IEEE T BIO-MED ENG, V65, P989, DOI 10.1109/TBME.2017.2734058
   Ronneberger O, 2015, LECT NOTES COMPUT SC, V9351, P234, DOI 10.1007/978-3-319-24574-4_28
   Roy AG, 2017, BIOMED OPT EXPRESS, V8, P3627, DOI 10.1364/BOE.8.003627
   Sappa L. B., 2021, J DIGIT IMAG, V34, P1
   Schlegl T, 2018, OPHTHALMOLOGY, V125, P549, DOI 10.1016/j.ophtha.2017.10.031
   Shelhamer E, 2017, IEEE T PATTERN ANAL, V39, P640, DOI 10.1109/TPAMI.2016.2572683
   Simo-Serra E, 2015, IEEE I CONF COMP VIS, P118, DOI 10.1109/ICCV.2015.22
   Standring S, 2015, GRAYS ANATOMY E BOOK
   Taleb A., 2019, P INT C INF PROC MED, P661
   Tang M, 2018, LECT NOTES COMPUT SC, V11220, P524, DOI 10.1007/978-3-030-01270-0_31
   Tennakoon R, 2018, I S BIOMED IMAGING, P1436
   Trichonas G, 2014, BRIT J OPHTHALMOL, V98, P24, DOI 10.1136/bjophthalmol-2014-305305
   Veksler Olga, 2020, Computer Vision - ECCV 2020. 16th European Conference. Proceedings. Lecture Notes in Computer Science (LNCS 12374), P348, DOI 10.1007/978-3-030-58526-6_21
   Vernaza P, 2017, PROC CVPR IEEE, P2953, DOI 10.1109/CVPR.2017.315
   Wang B, 2019, PROCEEDINGS OF THE TWENTY-EIGHTH INTERNATIONAL JOINT CONFERENCE ON ARTIFICIAL INTELLIGENCE, P3663
   Wang T, 2016, INFORM SCIENCES, V358, P92, DOI 10.1016/j.ins.2016.04.017
   Wang Y., 2019, ARXIV190903714
   Wilkins GR, 2012, IEEE T BIO-MED ENG, V59, P1109, DOI 10.1109/TBME.2012.2184759
   Wolf S, 2010, OPHTHALMOLOGICA, V224, P333, DOI 10.1159/000313814
   Xing Tao, 2020, Medical Image Computing and Computer Assisted Intervention - MICCAI 2020. 23rd International Conference. Proceedings. Lecture Notes in Computer Science (LNCS 12264), P238, DOI 10.1007/978-3-030-59719-1_24
   Xu YP, 2017, BIOMED OPT EXPRESS, V8, P4061, DOI 10.1364/BOE.8.004061
   Zhang Y., 2020, ARXIV201000747
   Zhou B, 2016, PROC CVPR IEEE, P2921, DOI 10.1109/CVPR.2016.319
   Zhou ZW, 2018, LECT NOTES COMPUT SC, V11045, P3, DOI 10.1007/978-3-030-00889-5_1
   Zhu JW, 2020, MED IMAGE ANAL, V64, DOI 10.1016/j.media.2020.101746
   Zhuang XR, 2019, LECT NOTES COMPUT SC, V11767, P420, DOI 10.1007/978-3-030-32251-9_46
NR 71
TC 2
Z9 2
U1 8
U2 23
PU IEEE-INST ELECTRICAL ELECTRONICS ENGINEERS INC
PI PISCATAWAY
PA 445 HOES LANE, PISCATAWAY, NJ 08855-4141 USA
SN 1057-7149
EI 1941-0042
J9 IEEE T IMAGE PROCESS
JI IEEE Trans. Image Process.
PY 2022
VL 31
BP 1870
EP 1881
DI 10.1109/TIP.2022.3148814
PG 12
WC Computer Science, Artificial Intelligence; Engineering, Electrical &
   Electronic
WE Science Citation Index Expanded (SCI-EXPANDED)
SC Computer Science; Engineering
GA ZB4LR
UT WOS:000756815900004
PM 35139015
DA 2023-01-31
ER

PT J
AU Tang, W
   Ye, YQ
   Chen, XJ
   Shi, F
   Xiang, DH
   Chen, ZY
   Zhu, WF
AF Tang, Wei
   Ye, Yanqing
   Chen, Xinjian
   Shi, Fei
   Xiang, Dehui
   Chen, Zhongyue
   Zhu, Weifang
TI Multi-class retinal fluid joint segmentation based on cascaded
   convolutional neural networks
SO PHYSICS IN MEDICINE AND BIOLOGY
LA English
DT Article
DE optical coherence tomography; convolutional neural network; medical
   image segmentation
ID DETACHMENT SEGMENTATION; SUBRETINAL FLUID; MACULAR EDEMA; SD-OCT;
   QUANTIFICATION; LAYER
AB Objective. Retinal fluid mainly includes intra-retinal fluid (IRF), sub-retinal fluid (SRF) and pigment epithelial detachment (PED), whose accurate segmentation in optical coherence tomography (OCT) image is of great importance to the diagnosis and treatment of the relative fundus diseases. Approach. In this paper, a novel two-stage multi-class retinal fluid joint segmentation framework based on cascaded convolutional neural networks is proposed. In the pre-segmentation stage, a U-shape encoder-decoder network is adopted to acquire the retinal mask and generate a retinal relative distance map, which can provide the spatial prior information for the next fluid segmentation. In the fluid segmentation stage, an improved context attention and fusion network based on context shrinkage encode module and multi-scale and multi-category semantic supervision module (named as ICAF-Net) is proposed to jointly segment IRF, SRF and PED. Main results. the proposed segmentation framework was evaluated on the dataset of RETOUCH challenge. The average Dice similarity coefficient, intersection over union and accuracy (Acc) reach 76.39%, 64.03% and 99.32% respectively. Significance. The proposed framework can achieve good performance in the joint segmentation of multi-class fluid in retinal OCT images and outperforms some state-of-the-art segmentation networks.
C1 [Tang, Wei; Ye, Yanqing; Chen, Xinjian; Shi, Fei; Xiang, Dehui; Chen, Zhongyue; Zhu, Weifang] Soochow Univ, Sch Elect & Informat Engn, MIPAV Lab, Suzhou 215006, Jiangsu, Peoples R China.
   [Chen, Xinjian] Soochow Univ, State Key Lab Radiat Med & Protect, Suzhou 215006, Jiangsu, Peoples R China.
C3 Soochow University - China; Soochow University - China
RP Zhu, WF (corresponding author), Soochow Univ, Sch Elect & Informat Engn, MIPAV Lab, Suzhou 215006, Jiangsu, Peoples R China.
EM wfzhu@suda.edu.cn
OI Chen, Xinjian/0000-0002-0871-293X; Tang, Wei/0000-0001-7580-4132; Zhu,
   Weifang/0000-0001-9540-4101
FU National Key R&D Program of China [2018YFA0701700]; National Nature
   Science Foundation of China [U20A20170]
FX This study was supported in part by the National Key R&D Program of
   China (2018YFA0701700) and part by the National Nature Science
   Foundation of China (U20A20170).
CR Badrinarayanan V, 2017, IEEE T PATTERN ANAL, V39, P2481, DOI 10.1109/TPAMI.2016.2644615
   Bogunovic H, 2019, IEEE T MED IMAGING, V38, P1858, DOI 10.1109/TMI.2019.2901398
   Bringmann A, 2004, OPHTHALMIC RES, V36, P241, DOI 10.1159/000081203
   Changqian Yu, 2020, 2020 IEEE/CVF Conference on Computer Vision and Pattern Recognition (CVPR). Proceedings, P12413, DOI 10.1109/CVPR42600.2020.01243
   Chen LC, 2018, IEEE T PATTERN ANAL, V40, P834, DOI 10.1109/TPAMI.2017.2699184
   Chen MH, 2019, IEEE I CONF COMP VIS, P2090, DOI 10.1109/ICCV.2019.00218
   Chen ZL, 2020, OPT LASER TECHNOL, V122, DOI 10.1016/j.optlastec.2019.105830
   DONOHO DL, 1995, IEEE T INFORM THEORY, V41, P613, DOI 10.1109/18.382009
   Esmaeili Mahdad, 2016, J Med Signals Sens, V6, P166
   Feng SL, 2020, IEEE T MED IMAGING, V39, P3008, DOI 10.1109/TMI.2020.2983721
   Florian L.-C., 2017, C COMP VIS PATT REC, P6
   Fu J, 2019, PROC CVPR IEEE, P3141, DOI 10.1109/CVPR.2019.00326
   Gao K, 2019, COMPUT METH PROG BIO, V176, P69, DOI 10.1016/j.cmpb.2019.04.027
   Gopinath K, 2019, IEEE J BIOMED HEALTH, V23, P273, DOI 10.1109/JBHI.2018.2793534
   Gu ZW, 2019, IEEE T MED IMAGING, V38, P2281, DOI 10.1109/TMI.2019.2903562
   Hassan B, 2020, IEEE INT SYMP SIGNAL, DOI 10.1109/ISSPIT51521.2020.9408988
   He KM, 2016, PROC CVPR IEEE, P770, DOI 10.1109/CVPR.2016.90
   HUANG D, 1991, SCIENCE, V254, P1178, DOI 10.1126/science.1957169
   Karthiga R., 2021, P INT C ARTIFICIAL I, P115, DOI [10.1109/ICAIS50930.2021.9395930, DOI 10.1109/ICAIS50930.2021.9395930]
   Long J., 2015, P IEEE C COMP VIS PA, P3431, DOI 10.1109/cvpr.2015.7298965
   Long M., 2015, M JORD P 32 INT C M, P97
   Lu DH, 2019, MED IMAGE ANAL, V54, P100, DOI 10.1016/j.media.2019.02.011
   Marmor MF, 1999, DOC OPHTHALMOL, V97, P239, DOI 10.1023/A:1002192829817
   Montuoro A, 2017, BIOMED OPT EXPRESS, V8, P1874, DOI 10.1364/BOE.8.001874
   Oktay O., 2018, P 1 C MED IM DEEP LE, DOI DOI 10.48550/ARXIV.1804.03999
   Rashno Abdolreza, 2018, Annu Int Conf IEEE Eng Med Biol Soc, V2018, P3426, DOI 10.1109/EMBC.2018.8512998
   Rashno A, 2018, IEEE T BIO-MED ENG, V65, P989, DOI 10.1109/TBME.2017.2734058
   Rashno E., 2019, 2019 5 IRANIAN C SIG, P1, DOI 10.1109/ICSPIS48872.2019.9066085
   Ristau T, 2014, OPHTHALMOLOGICA, V231, P37, DOI 10.1159/000354551
   Ronneberger O., 2015, P INT C MED IM COMP
   Roy AG, 2017, BIOMED OPT EXPRESS, V8, P3627, DOI 10.1364/BOE.8.003627
   Sahu M, 2021, INT J COMPUT ASS RAD, V16, P849, DOI 10.1007/s11548-021-02383-4
   Schlegl T, 2018, OPHTHALMOLOGY, V125, P549, DOI 10.1016/j.ophtha.2017.10.031
   Venhuizen FG, 2018, BIOMED OPT EXPRESS, V9, P1545, DOI 10.1364/BOE.9.001545
   Waldstein SM, 2016, JAMA OPHTHALMOL, V134, P182, DOI 10.1001/jamaophthalmol.2015.4948
   Wilkins GR, 2012, IEEE T BIO-MED ENG, V59, P1109, DOI 10.1109/TBME.2012.2184759
   Wong KCL, 2018, LECT NOTES COMPUT SC, V11072, P612, DOI 10.1007/978-3-030-00931-1_70
   Wu JH, 2020, J INNOV OPT HEAL SCI, V13, DOI 10.1142/S1793545819500202
   Wu ML, 2017, BIOMED OPT EXPRESS, V8, P4257, DOI 10.1364/BOE.8.004257
   Xu XY, 2015, IEEE T MED IMAGING, V34, P1616, DOI 10.1109/TMI.2015.2408632
   Yang J, 2020, OSA CONTINUUM, V3, P1751, DOI 10.1364/OSAC.387102
   Ye Y., 2021, SPIE MED IMAGING
   Zhao HS, 2017, PROC CVPR IEEE, P6230, DOI 10.1109/CVPR.2017.660
NR 44
TC 0
Z9 0
U1 6
U2 6
PU IOP Publishing Ltd
PI BRISTOL
PA TEMPLE CIRCUS, TEMPLE WAY, BRISTOL BS1 6BE, ENGLAND
SN 0031-9155
EI 1361-6560
J9 PHYS MED BIOL
JI Phys. Med. Biol.
PD JUN 21
PY 2022
VL 67
IS 12
AR 125018
DI 10.1088/1361-6560/ac7378
PG 15
WC Engineering, Biomedical; Radiology, Nuclear Medicine & Medical Imaging
WE Science Citation Index Expanded (SCI-EXPANDED)
SC Engineering; Radiology, Nuclear Medicine & Medical Imaging
GA 2D4DG
UT WOS:000811499200001
PM 35613604
DA 2023-01-31
ER

PT J
AU Fang, LY
   Wang, C
   Li, ST
   Rabbani, H
   Chen, XD
   Liu, ZM
AF Fang, Leyuan
   Wang, Chong
   Li, Shutao
   Rabbani, Hossein
   Chen, Xiangdong
   Liu, Zhimin
TI Attention to Lesion: Lesion-Aware Convolutional Neural Network for
   Retinal Optical Coherence Tomography Image Classification
SO IEEE TRANSACTIONS ON MEDICAL IMAGING
LA English
DT Article
DE Optical coherence tomography; convolutional neural network; attention
   network; retinal lesion; image classification
ID DIABETIC MACULAR EDEMA; FULLY AUTOMATED DETECTION; OCT IMAGES;
   DEGENERATION; SEGMENTATION; DISEASES; REPRESENTATION; LAYER; FLUID; AMD
AB Automatic and accurate classification of retinal optical coherence tomography (OCT) images is essential to assist ophthalmologist in the diagnosis and grading of macular diseases. Clinically, ophthalmologists usually diagnose macular diseases according to the structures of macular lesions, whose morphologies, size, and numbers are important criteria. In this paper, we propose a novel lesion-aware convolutional neural network (LACNN) method for retinal OCT image classification, in which retinal lesions within OCT images are utilized to guide the CNN to achieve more accurate classification. The LACNN simulates the ophthalmologists' diagnosis that focuses on local lesion-related regions when analyzing the OCT image. Specifically, we first design a lesion detection network to generate a soft attention map from the whole OCT image. The attention map is then incorporated into a classification network to weight the contributions of local convolutional representations. Guided by the lesion attention map, the classification network can utilize the information from local lesion-related regions to further accelerate the network training process and improve the OCT classification. Our experimental results on two clinically acquired OCT datasets demonstrate the effectiveness and efficiency of the proposed LACNN method for retinal OCT image classification.
C1 [Fang, Leyuan; Wang, Chong; Li, Shutao] Hunan Univ, Coll Elect & Informat Engn, Changsha 410082, Hunan, Peoples R China.
   [Fang, Leyuan; Wang, Chong; Li, Shutao] Key Lab Visual Percept & Artificial Intelligence, Changsha 410082, Hunan, Peoples R China.
   [Rabbani, Hossein] Isfahan Univ Med Sci, Med Image & Signal Proc Res Ctr, Esfahan 81745319, Iran.
   [Chen, Xiangdong; Liu, Zhimin] Hunan Univ Chinese Med, Hosp 1, Dept Ophthalmol, Changsha 410082, Hunan, Peoples R China.
C3 Hunan University; Isfahan University Medical Science; Hunan University
   of Chinese Medicine
RP Li, ST (corresponding author), Hunan Univ, Coll Elect & Informat Engn, Changsha 410082, Hunan, Peoples R China.
EM fangleyuan@gmail.com; chongwang@hnu.edu.cn; shutao_li@hnu.edu.cn;
   h_rabbani@med.mui.ac.ir; 564259166@qq.com; 2548088962@qq.com
RI Wang, Chong/AHE-1967-2022; Li, Shutao/Y-3102-2019; Rabbani,
   Hossein/H-7515-2014
OI Wang, Chong/0000-0003-0022-0217; Li, Shutao/0000-0002-0585-9848;
   Rabbani, Hossein/0000-0002-0551-3636; Fang, Leyuan/0000-0003-2351-4461
FU National Natural Science Foundation [61771192]; China Postdoctoral
   Science Foundation [2017T100597]; Natural Science Foundation of Hunan
   Province [2018JJ3077]; Science and Technology Plan Project Fund of Hunan
   Province [CX2018B171, 2017RS3024, 2018TP1013]; Science and Technology
   Talents Program of Hunan Association for Science and Technology
   [2017TJ-Q09]
FX This work was supported in part by the National Natural Science
   Foundation under Grant No. 61771192, China Postdoctoral Science
   Foundation funded Project No. 2017T100597, Natural Science Foundation of
   Hunan Province Grant No. 2018JJ3077, Science and Technology Plan Project
   Fund of Hunan Province under Grant CX2018B171, 2017RS3024, and
   2018TP1013, and Science and Technology Talents Program of Hunan
   Association for Science and Technology under Grant 2017TJ-Q09. (Leyuan
   Fang and Chong Wang contributed equally to this work.) (Corresponding
   author: Shutao Li.)
CR Abadi M., 2016, TENSORFLOW LARGE SCA
   Abdelsalam A, 1999, SURV OPHTHALMOL, V44, P1, DOI 10.1016/S0039-6257(99)00072-7
   Albarrak A., 2013, PROC INT C MEDICAL I, P59
   Andrew Zisserman, 2015, Arxiv, DOI arXiv:1409.1556
   Anthimopoulos M, 2016, IEEE T MED IMAGING, V35, P1207, DOI 10.1109/TMI.2016.2535865
   Bejnordi BE, 2017, J MED IMAGING, V4, DOI 10.1117/1.JMI.4.4.044504
   Bhat S, 2013, IEEE T MED IMAGING, V32, P578, DOI 10.1109/TMI.2012.2231692
   Brezinski ME, 1999, IEEE J SEL TOP QUANT, V5, P1185, DOI 10.1109/2944.796345
   Chen H, 2017, MED IMAGE ANAL, V36, P135, DOI 10.1016/j.media.2016.11.004
   De Fauw J, 2018, NAT MED, V24, P1342, DOI 10.1038/s41591-018-0107-6
   Dou Q, 2016, IEEE T MED IMAGING, V35, P1182, DOI 10.1109/TMI.2016.2528129
   Drexler W, 2008, PROG RETIN EYE RES, V27, P45, DOI 10.1016/j.preteyeres.2007.07.005
   Fang LY, 2019, IEEE T GEOSCI REMOTE, V57, P1291, DOI 10.1109/TGRS.2018.2865953
   Fang LY, 2017, J BIOMED OPT, V22, DOI 10.1117/1.JBO.22.11.116011
   Fang LY, 2017, BIOMED OPT EXPRESS, V8, P2732, DOI 10.1364/BOE.8.002732
   Fang LY, 2017, IEEE T MED IMAGING, V36, P407, DOI 10.1109/TMI.2016.2611503
   Farsiu S, 2014, OPHTHALMOLOGY, V121, P162, DOI 10.1016/j.ophtha.2013.07.013
   FREUND KB, 1993, AM J OPHTHALMOL, V115, P786, DOI 10.1016/S0002-9394(14)73649-9
   Ghafoorian M, 2017, NEUROIMAGE-CLIN, V14, P391, DOI 10.1016/j.nicl.2017.01.033
   Gladkova ND, 2000, SKIN RES TECHNOL, V6, P6, DOI 10.1034/j.1600-0846.2000.006001006.x
   Glorot X., 2010, INT C ARTIFICIAL INT, P249
   Gulshan V, 2016, JAMA-J AM MED ASSOC, V316, P2402, DOI 10.1001/jama.2016.17216
   HE KM, 2016, PROC CVPR IEEE, DOI DOI 10.1109/CVPR.2016.90
   He NJ, 2019, IEEE T GEOSCI REMOTE, V57, P755, DOI 10.1109/TGRS.2018.2860464
   He NJ, 2018, IEEE T GEOSCI REMOTE, V56, P6899, DOI 10.1109/TGRS.2018.2845668
   Hee MR, 1996, OPHTHALMOLOGY, V103, P1260, DOI 10.1016/S0161-6420(96)30512-5
   Hinton GE, 2006, SCIENCE, V313, P504, DOI 10.1126/science.1127647
   Hirai FE, 2008, AM J OPHTHALMOL, V145, P700, DOI 10.1016/j.ajo.2007.11.019
   HUANG D, 1991, SCIENCE, V254, P1178, DOI 10.1126/science.1957169
   Kafieh R, 2015, IEEE T MED IMAGING, V34, P1042, DOI 10.1109/TMI.2014.2374354
   Kafieh R, 2013, PHYS MED BIOL, V58, P2925, DOI 10.1088/0031-9155/58/9/2925
   Karri SPK, 2017, BIOMED OPT EXPRESS, V8, P579, DOI 10.1364/BOE.8.000579
   Kermany DS, 2018, CELL, V172, P1122, DOI 10.1016/j.cell.2018.02.010
   Krizhevsky A., 2012, ADV NEURAL INFORM PR, P1097
   Kushibar K, 2018, MED IMAGE ANAL, V48, P177, DOI 10.1016/j.media.2018.06.006
   LeCun Y., 2014, ARXIV PREPRINT ARXIV
   LeCun Y., 1989, ADV NEURAL INFORM PR, V2, P396, DOI DOI 10.1111/DSU.12130
   LeCun Y, 2015, NATURE, V521, P436, DOI 10.1038/nature14539
   Lee CS, 2017, OPHTHALMOL RETINA, V1, P322, DOI 10.1016/j.oret.2016.12.009
   Lemaitre G, 2016, J OPHTHALMOL, V2016, DOI 10.1155/2016/3298606
   Lisowska A, 2017, COMM COM INF SC, V723, P494, DOI 10.1007/978-3-319-60964-5_43
   Liu YY, 2011, MED IMAGE ANAL, V15, P748, DOI 10.1016/j.media.2011.06.005
   Long J, 2015, PROC CVPR IEEE, P3431, DOI 10.1109/CVPR.2015.7298965
   Luo ZM, 2017, PROC CVPR IEEE, P6593, DOI 10.1109/CVPR.2017.698
   Nassif NA, 2004, OPT EXPRESS, V12, P367, DOI 10.1364/OPEX.12.000367
   Neely DC, 2017, JAMA OPHTHALMOL, V135, P570, DOI 10.1001/jamaophthalmol.2017.0830
   Pan SJ, 2010, IEEE T KNOWL DATA EN, V22, P1345, DOI 10.1109/TKDE.2009.191
   Pascolini D, 2012, BRIT J OPHTHALMOL, V96, P614, DOI 10.1136/bjophthalmol-2011-300539
   Pereira S, 2016, IEEE T MED IMAGING, V35, P1240, DOI 10.1109/TMI.2016.2538465
   PULIAFITO CA, 1995, OPHTHALMOLOGY, V102, P217
   Rasti R, 2018, IEEE T MED IMAGING, V37, P1024, DOI 10.1109/TMI.2017.2780115
   Rasti R, 2018, J BIOMED OPT, V23, DOI 10.1117/1.JBO.23.3.035005
   Ren SQ, 2015, ADV NEUR IN, V28, DOI 10.1109/TPAMI.2016.2577031
   Rensink RA, 2000, VIS COGN, V7, P17, DOI 10.1080/135062800394667
   Rong YB, 2019, IEEE J BIOMED HEALTH, V23, P253, DOI 10.1109/JBHI.2018.2795545
   Roy AG, 2017, BIOMED OPT EXPRESS, V8, P3627, DOI 10.1364/BOE.8.003627
   Schlegl T, 2018, OPHTHALMOLOGY, V125, P549, DOI 10.1016/j.ophtha.2017.10.031
   Srinivasan PP, 2014, BIOMED OPT EXPRESS, V5, P3568, DOI 10.1364/BOE.5.003568
   Srinivasan VJ, 2006, OPHTHALMOLOGY, V113, P2054, DOI 10.1016/j.ophtha.2006.05.046
   Sun YK, 2017, J BIOMED OPT, V22, DOI 10.1117/1.JBO.22.1.016012
   Szegedy C., 2016, IEEE C COMPUTER VISI, P2818
   Venhuizen F. G., 2015, P SOC PHOTO-OPT INS, V9414, P9411
   Venhuizen FG, 2017, INVEST OPHTH VIS SCI, V58, P2318, DOI 10.1167/iovs.16-20541
   Wang Y, 2016, BIOMED OPT EXPRESS, V7, P4928, DOI 10.1364/BOE.7.004928
   Zhu J, 2018, IEEE GEOSCI REMOTE S, V15, P1254, DOI 10.1109/LGRS.2018.2830403
NR 67
TC 85
Z9 86
U1 11
U2 38
PU IEEE-INST ELECTRICAL ELECTRONICS ENGINEERS INC
PI PISCATAWAY
PA 445 HOES LANE, PISCATAWAY, NJ 08855-4141 USA
SN 0278-0062
EI 1558-254X
J9 IEEE T MED IMAGING
JI IEEE Trans. Med. Imaging
PD AUG
PY 2019
VL 38
IS 8
BP 1959
EP 1970
DI 10.1109/TMI.2019.2898414
PG 12
WC Computer Science, Interdisciplinary Applications; Engineering,
   Biomedical; Engineering, Electrical & Electronic; Imaging Science &
   Photographic Technology; Radiology, Nuclear Medicine & Medical Imaging
WE Science Citation Index Expanded (SCI-EXPANDED)
SC Computer Science; Engineering; Imaging Science & Photographic
   Technology; Radiology, Nuclear Medicine & Medical Imaging
GA IN8PO
UT WOS:000478942200017
PM 30763240
DA 2023-01-31
ER

PT J
AU Wei, H
   Peng, P
AF Wei, Hao
   Peng, Peng
TI The Segmentation of Retinal Layer and Fluid in SD-OCT Images Using Mutex
   Dice Loss Based Fully Convolutional Networks
SO IEEE ACCESS
LA English
DT Article
DE Diabetic macular edema (DME); retinal layer segmentation; fully
   convolutional network; mutex dice loss
ID COHERENCE TOMOGRAPHY IMAGES; AUTOMATIC SEGMENTATION; BOUNDARIES
AB Spectral domain optical coherence tomography (SD-OCT) is a non-invasive imaging modality for assessing retinal diseases, such as diabetic retinopathy (DR), which is one of the most prevalent diseases responsible for visual impairment and blindness in the world. The main manifestations of DR are retinal deformation and fluid masses, termed diabetic macular edema (DME), which is the primary biomarker for assessing and diagnosing diseases. In the clinic, ophthalmologists can manually segment retinal layers and fluids to get quantitative and diagnostic information, which is the basement of the final diagnosis. However, this manual segmentation is time-consuming and labor-intensive. To facilitate and promote it, researchers have proposed many automated methods, where most of them usually ignore the priorities in ophthalmology and just regard this task as a standard semantic segmentation task. In this study, we consider the priority of the mutex relationship among different layers and introduce it into the dice loss function to build a novel one, named mutex dice loss (MDL). Besides, we propose a novel fully convolutional network based on our proposed depth max pooling (DMP) to segment retinal layers and fluids in SD-OCT images. Experimental results of the proposed method on two public datasets demonstrate promising performance, which also shows the potential to help ophthalmologists in the diagnostic process of DR or other related diseases.
C1 [Wei, Hao; Peng, Peng] Cent South Univ, Sch Comp Sci & Engn, Changsha 410083, Peoples R China.
C3 Central South University
RP Wei, H (corresponding author), Cent South Univ, Sch Comp Sci & Engn, Changsha 410083, Peoples R China.
EM haowei@csu.edu.cn
FU National Natural Science Foundation of China [61672542]; Fundamental
   Research Funds for the Central Universities of Central South University
   [2018zzts566]
FX This work was supported in part by the National Natural Science
   Foundation of China under Grant 61672542, and in part by the Fundamental
   Research Funds for the Central Universities of Central South University
   under Grant 2018zzts566.
CR [Anonymous], [No title captured]
   [Anonymous], [No title captured]
   [Anonymous], 2017, ARXIV170905324
   Bekalo L, 2019, IEEE ACCESS, V7, P14894, DOI 10.1109/ACCESS.2019.2893954
   Brosch T, 2015, LECT NOTES COMPUT SC, V9351, P3, DOI 10.1007/978-3-319-24574-4_1
   Chen ZL, 2018, J CENT SOUTH UNIV, V25, P1938, DOI 10.1007/s11771-018-3884-7
   Chen ZL, 2019, MED BIOL ENG COMPUT, V57, P953, DOI 10.1007/s11517-018-1927-8
   Chiu SJ, 2015, BIOMED OPT EXPRESS, V6, P1172, DOI 10.1364/BOE.6.001172
   Chiu SJ, 2010, OPT EXPRESS, V18, P19413, DOI 10.1364/OE.18.019413
   Crum WR, 2006, IEEE T MED IMAGING, V25, P1451, DOI 10.1109/TMI.2006.880587
   Dufour PA, 2013, IEEE T MED IMAGING, V32, P531, DOI 10.1109/TMI.2012.2225152
   Fang LY, 2017, BIOMED OPT EXPRESS, V8, P2732, DOI 10.1364/BOE.8.002732
   Freeman SR, 2010, RETINA-J RET VIT DIS, V30, P431, DOI 10.1097/IAE.0b013e3181bd2f94
   Garvin MK, 2008, IEEE T MED IMAGING, V27, P1495, DOI 10.1109/TMI.2008.923966
   He YF, 2019, LECT NOTES COMPUT SC, V11764, P120, DOI 10.1007/978-3-030-32239-7_14
   He YF, 2019, DATA BRIEF, V22, P601, DOI 10.1016/j.dib.2018.12.073
   Kafieh R, 2013, MED IMAGE ANAL, V17, P907, DOI 10.1016/j.media.2013.05.006
   Karri SPK, 2016, BIOMED OPT EXPRESS, V7, P2888, DOI 10.1364/BOE.7.002888
   Kepp T, 2019, I S BIOMED IMAGING, P1437, DOI 10.1109/ISBI.2019.8759261
   Liu XM, 2019, IEEE J BIOMED HEALTH, V23, P1404, DOI 10.1109/JBHI.2018.2856276
   Liu YH, 2019, BIOMED OPT EXPRESS, V10, P1064, DOI 10.1364/BOE.10.001064
   Long J, 2015, PROC CVPR IEEE, P3431, DOI 10.1109/CVPR.2015.7298965
   Marin D, 2018, MED BIOL ENG COMPUT, V56, P1379, DOI 10.1007/s11517-017-1771-2
   Milletari F, 2016, INT CONF 3D VISION, P565, DOI 10.1109/3DV.2016.79
   Mishra A, 2009, OPT EXPRESS, V17, P23719, DOI 10.1364/OE.17.023719
   Pekala M, 2019, COMPUT BIOL MED, V114, DOI 10.1016/j.compbiomed.2019.103445
   Rashno A, 2018, IEEE T BIO-MED ENG, V65, P989, DOI 10.1109/TBME.2017.2734058
   Ronneberger O, 2015, LECT NOTES COMPUT SC, V9351, P234, DOI 10.1007/978-3-319-24574-4_28
   Roy AG, 2017, BIOMED OPT EXPRESS, V8, P3627, DOI 10.1364/BOE.8.003627
   Srinivasan PP, 2014, BIOMED OPT EXPRESS, V5, P348, DOI 10.1364/BOE.5.000348
   Sudre CH, 2017, LECT NOTES COMPUT SC, V10553, P240, DOI 10.1007/978-3-319-67558-9_28
   Weng W, 2016, DIABETES RES CLIN PR, V117, P111, DOI 10.1016/j.diabres.2016.04.043
   Wintergerst MWM, 2017, TRANSL VIS SCI TECHN, V6, DOI 10.1167/tvst.6.4.10
NR 33
TC 15
Z9 15
U1 2
U2 9
PU IEEE-INST ELECTRICAL ELECTRONICS ENGINEERS INC
PI PISCATAWAY
PA 445 HOES LANE, PISCATAWAY, NJ 08855-4141 USA
SN 2169-3536
J9 IEEE ACCESS
JI IEEE Access
PY 2020
VL 8
BP 60929
EP 60939
DI 10.1109/ACCESS.2020.2983818
PG 11
WC Computer Science, Information Systems; Engineering, Electrical &
   Electronic; Telecommunications
WE Science Citation Index Expanded (SCI-EXPANDED)
SC Computer Science; Engineering; Telecommunications
GA LF4TX
UT WOS:000527413100105
OA gold
DA 2023-01-31
ER

PT J
AU Singh, RK
   Gorantla, R
AF Singh, Rajeev Kumar
   Gorantla, Rohan
TI DMENet: Diabetic Macular Edema diagnosis using Hierarchical Ensemble of
   CNNs
SO PLOS ONE
LA English
DT Article
ID CONVOLUTIONAL NEURAL-NETWORKS; RETINOPATHY; MIXTURES; EXPERTS; SYSTEM
AB Diabetic Macular Edema (DME) is an advanced stage of Diabetic Retinopathy (DR) and can lead to permanent vision loss. Currently, it affects 26.7 million people globally and on account of such a huge number of DME cases and the limited number of ophthalmologists, it is desirable to automate the diagnosis process. Computer-assisted, deep learning based diagnosis could help in early detection, following which precision medication can help to mitigate the vision loss. Method: In order to automate the screening of DME, we propose a novel DMENet Algorithm which is built on the pillars of Convolutional Neural Networks (CNNs). DMENet analyses the preprocessed color fundus images and passes it through a two-stage pipeline. The first stage detects the presence or absence of DME whereas the second stage takes only the positive cases and grades the images based on severity. In both the stages, we use a novel Hierarchical Ensemble of CNNs (HE-CNN). This paper uses two of the popular publicly available datasets IDRiD and MESSIDOR for classification. Preprocessing on the images is performed using morphological opening and gaussian kernel. The dataset is augmented to solve the class imbalance problem for better performance of the proposed model. Results: The proposed methodology achieved an average Accuracy of 96.12%, Sensitivity of 96.32%, Specificity of 95.84%, and F-1 score of 0.9609 on MESSIDOR and IDRiD datasets. Conclusion: These excellent results establish the validity of the proposed methodology for use in DME screening and solidifies the applicability of the HECNN classification technique in the domain of biomedical imaging.
C1 [Singh, Rajeev Kumar; Gorantla, Rohan] Shiv Nadar Univ, Dept Comp Sci, Noida, UP, India.
C3 Shiv Nadar University
RP Singh, RK (corresponding author), Shiv Nadar Univ, Dept Comp Sci, Noida, UP, India.
EM rajeev.kumar@snu.edu.in
RI Gorantla, Rohan/AAR-9818-2020
OI Gorantla, Rohan/0000-0003-4344-0383; Singh, Rajeev
   Kumar/0000-0003-1369-5377
CR Abramoff MD, 2008, DIABETES CARE, V31, P193, DOI 10.2337/dc07-1312
   Al-Bander B., 2016, DIABETIC MACULAR EDE
   Andrew Zisserman, 2015, Arxiv, DOI arXiv:1409.1556
   Bi L, 2017, ARXIV PREPRINT ARXIV
   Boureau Y-L, 2010, 27 INT C MACH LEARN, DOI DOI 10.5555/3104322.3104338
   Bridle J.S., 1990, NEUROCOMPUTING, P227, DOI DOI 10.1007/978-3-642-76153-9_28
   Buyssens Pierre, 2013, Computer Vision - ACCV 2012. 11th Asian Conference on Computer Vision. Revised Selected Papers, P342, DOI 10.1007/978-3-642-37444-9_27
   Ciresan DC, 2013, LECT NOTES COMPUT SC, V8150, P411, DOI 10.1007/978-3-642-40763-5_51
   Ciulla TA, 2003, DIABETES CARE, V26, P2653, DOI 10.2337/diacare.26.9.2653
   COHEN J, 1960, EDUC PSYCHOL MEAS, V20, P37, DOI 10.1177/001316446002000104
   Dailey MN, 1999, NEURAL NETWORKS, V12, P1053, DOI 10.1016/S0893-6080(99)00050-7
   DASARATHY BV, 1979, P IEEE, V67, P708, DOI 10.1109/PROC.1979.11321
   Davidson JA, 2007, ENDOCRINE, V32, P107, DOI 10.1007/s12020-007-0040-9
   de Brebisson Alexandre, 2015, 2015 IEEE Conference on Computer Vision and Pattern Recognition Workshops (CVPRW), P20, DOI 10.1109/CVPRW.2015.7301312
   De Souza N, 2012, INDIAN J OPHTHALMOL, V60, P401, DOI 10.4103/0301-4738.100534
   Decenciere E, 2014, IMAGE ANAL STEREOL, V33, P231, DOI 10.5566/ias.1155
   Deepak KS, 2012, IEEE T MED IMAGING, V31, P766, DOI 10.1109/TMI.2011.2178856
   Deng J, 2009, PROC CVPR IEEE, P248, DOI 10.1109/CVPRW.2009.5206848
   Eigen D., 2013, ARXIV PREPRINT ARXIV
   Gu JX, 2018, PATTERN RECOGN, V77, P354, DOI 10.1016/j.patcog.2017.10.013
   HE KM, 2016, PROC CVPR IEEE, DOI DOI 10.1109/CVPR.2016.90
   He XD, 2019, LECT NOTES COMPUT SC, V11764, P788, DOI 10.1007/978-3-030-32239-7_87
   Hinton G. E., 2012, ARXIV12070580, V1207, P1
   Hu J., 2018, P IEEE C COMPUTER VI, P7132
   Huang G, 2017, PROC CVPR IEEE, P2261, DOI 10.1109/CVPR.2017.243
   Iandola F. N., 2016, ARXIV PREPRINT ARXIV
   Jaafar HF, 2011, EUR SIGNAL PR CONF, P66
   Jacobs RA, 1991, NEURAL COMPUT, V3, P79, DOI 10.1162/neco.1991.3.1.79
   JORDAN MI, 1994, NEURAL COMPUT, V6, P181, DOI 10.1162/neco.1994.6.2.181
   Kaggle, 2015, KAGGLE DIABETIC RETI
   King H, 1999, B WORLD HEALTH ORGAN, V77, P954
   Kori A, 2018, ARXIV180904228
   Krizhevsky A., 2012, ADV NEURAL INFORM PR, P1097
   Kumar A, 2017, IEEE J BIOMED HEALTH, V21, P31, DOI 10.1109/JBHI.2016.2635663
   Kunwar A, 2015, 2015 INTERNATIONAL CONFERENCE ON ADVANCES IN COMPUTING, COMMUNICATIONS AND INFORMATICS (ICACCI), P2285, DOI 10.1109/ICACCI.2015.7275958
   LeCun Y., 2014, ARXIV PREPRINT ARXIV
   Li X, 2019, ARXIV191101376
   Lim S. T., 2011, 2011 IEEE Colloquium on Humanities, Science and Engineering (CHUSER 2011), P265, DOI 10.1109/CHUSER.2011.6163730
   Lo SCB, 1995, IEEE T MED IMAGING, V14, P711, DOI 10.1109/42.476112
   Masoudnia S, 2014, ARTIF INTELL REV, V42, P275, DOI 10.1007/s10462-012-9338-y
   Mookiah MRK, 2013, COMPUT BIOL MED, V43, P2136, DOI 10.1016/j.compbiomed.2013.10.007
   Najarian K., 2005, BIOMEDICAL SIGNAL IM
   Polikar R., 2006, IEEE Circuits and Systems Magazine, V6, P21, DOI 10.1109/MCAS.2006.1688199
   Porwal P, 2018, DATA, V3, DOI 10.3390/data3030025
   Rasti R, 2018, IEEE T MED IMAGING, V37, P1024, DOI 10.1109/TMI.2017.2780115
   Rasti R, 2017, PATTERN RECOGN, V72, P381, DOI 10.1016/j.patcog.2017.08.004
   Sasaki Y., 2007, TRUTH F MEASURE, V1, P1
   Shin HC, 2016, IEEE T MED IMAGING, V35, P1285, DOI 10.1109/TMI.2016.2528162
   Siddalingaswamy P. C., 2010, 2010 International Conference on Systems in Medicine and Biology (ICSMB), P331, DOI 10.1109/ICSMB.2010.5735398
   Sivaprasad S, 2016, CLIN OPHTHALMOL, V10, P939, DOI 10.2147/OPTH.S100168
   Song YY, 2015, IEEE T BIO-MED ENG, V62, P2421, DOI 10.1109/TBME.2015.2430895
   Szegedy C., P IEEE C COMP VIS PA, P1
   Tajbakhsh N, 2016, IEEE T MED IMAGING, V35, P1299, DOI 10.1109/TMI.2016.2535302
   Tariq A, 2012, CAIRO INT BIOM ENG, P31, DOI 10.1109/CIBEC.2012.6473318
   Thomas R, 2005, SURV OPHTHALMOL, V50, P85, DOI 10.1016/j.survophthal.2004.10.008
   Wang T, 2012, INT C PATT RECOG, P3304
   Wijnhoven RG, 2010, P INT C PATT REC ICP, P424, DOI DOI 10.1109/ICPR.2010.112
   Wilkinson CP, 2003, OPHTHALMOLOGY, V110, P1677, DOI 10.1016/S0161-6420(03)00475-5
   Yosinski J., 2014, P ADV NEUR INF PROC, V27, P3320, DOI DOI 10.1109/IJCNN.2016.7727519
   ZHANG W, 1994, MED PHYS, V21, P517, DOI 10.1118/1.597177
   Zhang XW, 2014, MED IMAGE ANAL, V18, P1026, DOI 10.1016/j.media.2014.05.004
   Zheng Yingfeng, 2012, Indian J Ophthalmol, V60, P428, DOI 10.4103/0301-4738.100542
NR 62
TC 31
Z9 31
U1 0
U2 6
PU PUBLIC LIBRARY SCIENCE
PI SAN FRANCISCO
PA 1160 BATTERY STREET, STE 100, SAN FRANCISCO, CA 94111 USA
SN 1932-6203
J9 PLOS ONE
JI PLoS One
PD FEB 10
PY 2020
VL 15
IS 2
AR e0220677
DI 10.1371/journal.pone.0220677
PG 22
WC Multidisciplinary Sciences
WE Science Citation Index Expanded (SCI-EXPANDED)
SC Science & Technology - Other Topics
GA LP9IO
UT WOS:000534629400002
PM 32040475
OA gold, Green Published, Green Submitted
DA 2023-01-31
ER

PT J
AU Gour, N
   Khanna, P
AF Gour, Neha
   Khanna, Pritee
TI Speckle denoising in optical coherence tomography images using residual
   deep convolutional neural network
SO MULTIMEDIA TOOLS AND APPLICATIONS
LA English
DT Article
DE Speckle denoising; Optical coherence tomography; Convolutional neural
   network; Residual network; Ocular disease diagnosis
ID NOISE-REDUCTION; ANISOTROPIC DIFFUSION; ALGORITHM; SPARSE
AB Optical Coherence Tomography (OCT) is an emerging imaging modality used for diagnosis of ocular diseases like age-related macular degeneration (AMD) and macular edema. OCT imaging is a non-invasive technique to capture cross-sectional volumes of the retinal areas of human eye. Due to coherent nature of image acquisition process, OCT images suffer from granular multiplicative speckle noise. Presence of speckle noise in OCT images makes its clinical analysis difficult for the experts. The same is the problem with the development of computer aided diagnosis (CAD) systems for detection of ocular diseases. Speckle noise is granular in nature and interferes with the diagnostic observations made using OCT images and the segmentation of different OCT layers. This work presents an efficient OCT denoising technique using residual convolutional neural network. The proposed technique will not only help experts in analysis of OCT images, but can also act as first step to construct CAD systems for ocular diseases. The performance of the proposed approach is evaluated on Duke (SD-OCT) and Topcon (3D-OCT) image databases based on visual and parametric observations. The performance of the proposed method on parameters like PSNR, SSIM, MSR, CNR, and ENL is compared with the state-of-the-art speckle denoising methods. It is observed that the proposed approach performs better as compared to the methods referred from literature on both visual and parametric evaluations.
C1 [Gour, Neha; Khanna, Pritee] PDPM Indian Inst Informat Technol Design & Mfg, Jabalpur, India.
C3 Indian Institute of Information Technology Design & Manufacturing,
   Jabalpur
RP Gour, N (corresponding author), PDPM Indian Inst Informat Technol Design & Mfg, Jabalpur, India.
EM g.neha@iiitdmj.ac.in; pkhanna@iiitdmj.ac.in
RI Khanna, Pritee/V-5418-2019
OI Khanna, Pritee/0000-0003-0518-2133
CR Adabi S, 2018, J BIOMED OPT, V23, DOI 10.1117/1.JBO.23.1.016013
   Adhi M, 2013, CURR OPIN OPHTHALMOL, V24, P213, DOI 10.1097/ICU.0b013e32835f8bf8
   Adiga VS, 2018, ELEVENTH INDIAN CONFERENCE ON COMPUTER VISION, GRAPHICS AND IMAGE PROCESSING (ICVGIP 2018), DOI 10.1145/3293353.3293388
   Andrew Zisserman, 2015, Arxiv, DOI arXiv:1409.1556
   Avanaki MRN, 2013, IEEE PHOTONIC TECH L, V25, P1439, DOI 10.1109/LPT.2013.2266660
   Bernardes R, 2010, OPT EXPRESS, V18, P24048, DOI 10.1364/OE.18.024048
   Boyat AK, ARXIV150503489
   Chen YJ, 2017, IEEE T PATTERN ANAL, V39, P1256, DOI 10.1109/TPAMI.2016.2596743
   Chong B, 2013, OPT COMMUN, V291, P461, DOI 10.1016/j.optcom.2012.10.053
   Chong GT, 2009, ARCH OPHTHALMOL-CHIC, V127, P37, DOI 10.1001/archophthalmol.2008.550
   Cincotti G, 2001, IEEE T MED IMAGING, V20, P764, DOI 10.1109/42.938244
   Dabov K, 2007, IEEE T IMAGE PROCESS, V16, P2080, DOI 10.1109/TIP.2007.901238
   Du YZ, 2014, J BIOMED OPT, V19, DOI 10.1117/1.JBO.19.5.056009
   DUBEY SD, 1970, METRIKA, V16, P27, DOI 10.1007/BF02613934
   Duker J.S., 2013, HDB RETINAL OCT OPTI
   Elad M, 2006, IEEE T IMAGE PROCESS, V15, P3736, DOI 10.1109/TIP.2006.881969
   Fang LY, 2012, BIOMED OPT EXPRESS, V3, P927, DOI 10.1364/BOE.3.000927
   Goodfellow I, 2016, ADAPT COMPUT MACH LE, P1
   GOODMAN JW, 1976, J OPT SOC AM, V66, P1145, DOI 10.1364/JOSA.66.001145
   HE KM, 2016, PROC CVPR IEEE, DOI DOI 10.1109/CVPR.2016.90
   Hore Alain, 2010, Proceedings of the 2010 20th International Conference on Pattern Recognition (ICPR 2010), P2366, DOI 10.1109/ICPR.2010.579
   HUANG D, 1991, SCIENCE, V254, P1178, DOI 10.1126/science.1957169
   Ioffe S., 2015, P INT C MACH LEARN I, P448
   Isar CS-CA, 2015, SCI B POLITEHNICA U, V60, P3
   Jain V., 2009, ADV NEURAL INFORM PR, V21
   Jiao JB, 2017, IEEE COMPUT SOC CONF, P1034, DOI 10.1109/CVPRW.2017.140
   Kafieh R, 2015, IEEE T MED IMAGING, V34, P1042, DOI 10.1109/TMI.2014.2374354
   Krizhevsky A, 2017, COMMUN ACM, V60, P84, DOI 10.1145/3065386
   KUAN DT, 1987, IEEE T ACOUST SPEECH, V35, P373, DOI 10.1109/TASSP.1987.1165131
   Kumar N., 2017, ORIENTAL J COMPUTER, V10, DOI 10.13005/ojcst/10.01.14
   Lecun Y, 1998, P IEEE, V86, P2278, DOI 10.1109/5.726791
   Lee J.S., 1994, REMOTE SENS REV, V8, P313, DOI [10.1080/02757259409532206, DOI 10.1080/02757259409532206]
   Li MXZ, 2017, BIOMED OPT EXPRESS, V8, P3903, DOI 10.1364/BOE.8.003903
   LOPES A, 1993, INT J REMOTE SENS, V14, P1735, DOI 10.1080/01431169308953999
   LOUPAS T, 1989, IEEE T CIRCUITS SYST, V36, P129, DOI 10.1109/31.16577
   Mayer MA, 2012, BIOMED OPT EXPRESS, V3, P572, DOI 10.1364/BOE.3.000572
   Murakami T, 2018, 2018 IEEE 14TH INTERNATIONAL COLLOQUIUM ON SIGNAL PROCESSING & ITS APPLICATIONS (CSPA 2018), P31
   Pircher M, 2003, J BIOMED OPT, V8, P565, DOI 10.1117/1.1578087
   Pircher M, 2011, PROG RETIN EYE RES, V30, P431, DOI 10.1016/j.preteyeres.2011.06.003
   Puvanathasan P, 2009, OPT EXPRESS, V17, P733, DOI 10.1364/OE.17.000733
   Schmidt U, 2014, PROC CVPR IEEE, P2774, DOI 10.1109/CVPR.2014.349
   Schmitt JM, 1999, J BIOMED OPT, V4, P95, DOI 10.1117/1.429925
   Selesnick IW, 2004, IEEE T SIGNAL PROCES, V52, P1304, DOI 10.1109/TSP.2004.826174
   Szegedy C., P IEEE C COMP VIS PA, P1
   Tawse KL, 2014, BRIT J OPHTHALMOL, V98, P30, DOI 10.1136/bjophthalmol-2013-304301
   Thakur I, REV NOISE REDUCTION, V3
   Thomas MG, 2011, OPHTHALMOLOGY, V118, P1653, DOI 10.1016/j.ophtha.2011.01.028
   Wang H, 2009, J BIOMED OPT, V14, DOI 10.1117/1.3155523
   Wang SH, 2018, J MED SYST, V42, DOI 10.1007/s10916-017-0845-x
   Wang Z, 2004, IEEE T IMAGE PROCESS, V13, P600, DOI 10.1109/TIP.2003.819861
   Wong A, 2010, OPT EXPRESS, V18, P8338, DOI 10.1364/OE.18.008338
   Xia SY, 2016, BIOMED OPT EXPRESS, V7, P2912, DOI 10.1364/BOE.7.002912
   Yu YJ, 2002, IEEE T IMAGE PROCESS, V11, P1260, DOI [10.1109/TIP.2002.804276, 10.1109/TIP.2002.804279]
   Zhang KH, 2017, IEEE T IMAGE PROCESS, V26, P4193, DOI [10.1109/TIP.2017.2689999, 10.1109/TIP.2016.2621478]
   Zhang Y, 2014, BIOMED RES INT, V2014, DOI 10.1155/2014/787680
   Zhang YD, 2018, MULTIMED TOOLS APPL, V77, P22821, DOI 10.1007/s11042-018-5765-3
   Zoran D, 2011, IEEE I CONF COMP VIS, P479, DOI 10.1109/ICCV.2011.6126278
NR 57
TC 11
Z9 11
U1 5
U2 13
PU SPRINGER
PI DORDRECHT
PA VAN GODEWIJCKSTRAAT 30, 3311 GZ DORDRECHT, NETHERLANDS
SN 1380-7501
EI 1573-7721
J9 MULTIMED TOOLS APPL
JI Multimed. Tools Appl.
PD JUN
PY 2020
VL 79
IS 21-22
BP 15679
EP 15695
DI 10.1007/s11042-019-07999-y
PG 17
WC Computer Science, Information Systems; Computer Science, Software
   Engineering; Computer Science, Theory & Methods; Engineering, Electrical
   & Electronic
WE Science Citation Index Expanded (SCI-EXPANDED)
SC Computer Science; Engineering
GA LV8HQ
UT WOS:000538675900071
DA 2023-01-31
ER

PT J
AU Xing, G
   Chen, L
   Wang, HL
   Zhang, J
   Sun, DK
   Xu, F
   Lei, JQ
   Xu, XY
AF Xing, Gang
   Chen, Li
   Wang, Hualin
   Zhang, Jiong
   Sun, Dongke
   Xu, Feng
   Lei, Jianqin
   Xu, Xiayu
TI Multi-Scale Pathological Fluid Segmentation in OCT With a Novel
   Curvature Loss in Convolutional Neural Network
SO IEEE TRANSACTIONS ON MEDICAL IMAGING
LA English
DT Article
DE Fluids; Lesions; Retina; Image segmentation; Shape; Loss measurement;
   Pathology; Image segmentation; loss function; optical coherence
   tomography; pathological fluid
ID RETINAL-DETACHMENT SEGMENTATION; SD-OCT; IMAGES; BENCHMARK; LAYER
AB The segmentation of pathological fluid lesions in optical coherence tomography (OCT), including intraretinal fluid, subretinal fluid, and pigment epithelial detachment, is of great importance for the diagnosis and treatment of various eye diseases such as neovascular age-related macular degeneration and diabetic macular edema. Although significant progress has been achieved with the rapid development of fully convolutional neural networks (FCN) in recent years, some important issues remain unsolved. First, pathological fluid lesions in OCT show large variations in location, size, and shape, imposing challenges on the design of FCN architecture. Second, fluid lesions should be continuous regions without holes inside. But the current architectures lack the capability to preserve the shape prior information. In this study, we introduce an FCN architecture for the simultaneous segmentation of three types of pathological fluid lesions in OCT. First, attention gate and spatial pyramid pooling modules are employed to improve the ability of the network to extract multi-scale objects. Then, we introduce a novel curvature regularization term in the loss function to incorporate shape prior information. The proposed method was extensively evaluated on public and clinical datasets with significantly improved performance compared with the state-of-the-art methods.
C1 [Xing, Gang; Wang, Hualin; Xu, Feng; Xu, Xiayu] Xi An Jiao Tong Univ, Sch Life Sci & Technol, Minist Educ, Key Lab Biomed Informat Engn, Xian 710049, Peoples R China.
   [Chen, Li; Lei, Jianqin] Xi An Jiao Tong Univ, Affiliated Hosp 1, Dept Ophthalmol, Xian 710049, Peoples R China.
   [Zhang, Jiong] Chinese Acad Sci, Ningbo Inst Mat Technol & Engn, Cixi Inst Biomed Engn, Ningbo 315300, Peoples R China.
   [Sun, Dongke] Southeast Univ, Jiangsu Key Lab Design & Manufacture Micronano Bi, Nanjing 211189, Peoples R China.
C3 Xi'an Jiaotong University; Xi'an Jiaotong University; Chinese Academy of
   Sciences; Ningbo Institute of Materials Technology and Engineering, CAS;
   Southeast University - China
RP Xu, XY (corresponding author), Xi An Jiao Tong Univ, Sch Life Sci & Technol, Minist Educ, Key Lab Biomed Informat Engn, Xian 710049, Peoples R China.; Lei, JQ (corresponding author), Xi An Jiao Tong Univ, Affiliated Hosp 1, Dept Ophthalmol, Xian 710049, Peoples R China.
EM 1533483380@qq.com; chenli7792@163.com; 1517764786@qq.com;
   jiong.zhang@loni.usc.edu; dksun@seu.edu.cn; fengxu@xjtu.edu.cn;
   drleijq@163.com; xiayuxu@xjtu.edu.cn
OI Xing, Gang/0000-0003-1820-5445
FU Shaanxi National Science Foundation [2020JQ-071 2021KW-50]; Open
   Research Fund of the Jiangsu Key Laboratory for Design and Manufacture
   of Micro-Nano Biomedical Instruments [KF202005]
FX This work was supported in part by the Shaanxi National Science
   Foundation under Grant 2020JQ-071 2021KW-50 and in part by the Open
   Research Fund of the Jiangsu Key Laboratory for Design and Manufacture
   of Micro-Nano Biomedical Instruments under Grant KF202005.
CR Abraham N, 2019, I S BIOMED IMAGING, P683, DOI 10.1109/ISBI.2019.8759329
   Alsaih K, 2020, COMPUT METH PROG BIO, V195, DOI 10.1016/j.cmpb.2020.105566
   [Anonymous], 2015, OPTIMA CYST SEGMENTA
   Bogunovic H, 2019, IEEE T MED IMAGING, V38, P1858, DOI 10.1109/TMI.2019.2901398
   Chen L, 2018, PROCEEDINGS OF THE 2ND INTERNATIONAL CONFERENCE ON COMPUTER SCIENCE AND APPLICATION ENGINEERING (CSAE2018), DOI 10.1145/3207677.3278067
   Chen Q., 2017, P MICCAI RET OCT FLU, P15
   Chen X, 2019, PROC CVPR IEEE, P11624, DOI 10.1109/CVPR.2019.01190
   Chiu SJ, 2015, BIOMED OPT EXPRESS, V6, P1172, DOI 10.1364/BOE.6.001172
   De Fauw J, 2018, NAT MED, V24, P1342, DOI 10.1038/s41591-018-0107-6
   Ganjee R, 2020, MED PHYS, V47, P4872, DOI 10.1002/mp.14361
   Gao K, 2019, COMPUT METH PROG BIO, V176, P69, DOI 10.1016/j.cmpb.2019.04.027
   Girish GN, 2019, IEEE J BIOMED HEALTH, V23, P296, DOI 10.1109/JBHI.2018.2810379
   Girish GN, 2018, COMPUT METH PROG BIO, V153, P105, DOI 10.1016/j.cmpb.2017.10.010
   Gong YH, 2017, IEEE T IMAGE PROCESS, V26, P1786, DOI 10.1109/TIP.2017.2658954
   Gopinath K, 2019, IEEE J BIOMED HEALTH, V23, P273, DOI 10.1109/JBHI.2018.2793534
   Hassan T, 2019, COMPUT BIOL MED, V105, P112, DOI 10.1016/j.compbiomed.2018.12.015
   Karimi D, 2020, IEEE T MED IMAGING, V39, P499, DOI 10.1109/TMI.2019.2930068
   Kepp T, 2019, I S BIOMED IMAGING, P1437, DOI 10.1109/ISBI.2019.8759261
   Kermany Daniel, 2018, Mendeley Data, V2, DOI 10.17632/rscbjbr9sj.2
   Kervadec H, 2021, MED IMAGE ANAL, V67, DOI 10.1016/j.media.2020.101851
   Lu DH, 2019, MED IMAGE ANAL, V54, P100, DOI 10.1016/j.media.2019.02.011
   Mirikharaji Z, 2018, LECT NOTES COMPUT SC, V11073, P737, DOI 10.1007/978-3-030-00937-3_84
   Mitchell P, 2018, LANCET, V392, P1147, DOI 10.1016/S0140-6736(18)31550-2
   Morley D., 2017, P MICCAI RET OCT FLU, P46
   Rashno A., 2017, P MICCAI RET OCT FLU, P54
   Rashno A, 2018, IEEE T BIO-MED ENG, V65, P989, DOI 10.1109/TBME.2017.2734058
   Ronneberger O, 2015, LECT NOTES COMPUT SC, V9351, P234, DOI 10.1007/978-3-319-24574-4_28
   Roy AG, 2017, BIOMED OPT EXPRESS, V8, P3627, DOI 10.1364/BOE.8.003627
   Schlegl T, 2018, OPHTHALMOLOGY, V125, P549, DOI 10.1016/j.ophtha.2017.10.031
   Selvaraju RR, 2020, INT J COMPUT VISION, V128, P336, DOI 10.1007/s11263-019-01228-7
   Silva R, 2018, OPHTHALMOLOGY, V125, P57, DOI 10.1016/j.ophtha.2017.07.014
   Teja RV, 2019, IEEE ENG MED BIO, P48, DOI 10.1109/EMBC.2019.8857075
   Venhuizen FG, 2018, BIOMED OPT EXPRESS, V9, P1545, DOI 10.1364/BOE.9.001545
   Wang T, 2016, INFORM SCIENCES, V358, P92, DOI 10.1016/j.ins.2016.04.017
   Wei H, 2020, IEEE ACCESS, V8, P60929, DOI 10.1109/ACCESS.2020.2983818
   Wu ML, 2018, IEEE T BIO-MED ENG, V65, P87, DOI 10.1109/TBME.2017.2695461
   Wu ML, 2017, BIOMED OPT EXPRESS, V8, P4257, DOI 10.1364/BOE.8.004257
   Xing RW, 2021, BIOMED OPT EXPRESS, V12, P2312, DOI 10.1364/BOE.416167
   Xu XY, 2015, IEEE T MED IMAGING, V34, P1616, DOI 10.1109/TMI.2015.2408632
   Yadav S., 2017, P MICCAI RET OCT FLU
   Zhao HS, 2017, PROC CVPR IEEE, P6230, DOI 10.1109/CVPR.2017.660
   Zhou ZW, 2018, LECT NOTES COMPUT SC, V11045, P3, DOI 10.1007/978-3-030-00889-5_1
   Zhu WF, 2017, J BIOMED OPT, V22, DOI 10.1117/1.JBO.22.7.076014
NR 43
TC 2
Z9 2
U1 13
U2 23
PU IEEE-INST ELECTRICAL ELECTRONICS ENGINEERS INC
PI PISCATAWAY
PA 445 HOES LANE, PISCATAWAY, NJ 08855-4141 USA
SN 0278-0062
EI 1558-254X
J9 IEEE T MED IMAGING
JI IEEE Trans. Med. Imaging
PD JUN
PY 2022
VL 41
IS 6
BP 1547
EP 1559
DI 10.1109/TMI.2022.3142048
PG 13
WC Computer Science, Interdisciplinary Applications; Engineering,
   Biomedical; Engineering, Electrical & Electronic; Imaging Science &
   Photographic Technology; Radiology, Nuclear Medicine & Medical Imaging
WE Science Citation Index Expanded (SCI-EXPANDED)
SC Computer Science; Engineering; Imaging Science & Photographic
   Technology; Radiology, Nuclear Medicine & Medical Imaging
GA 1T4GX
UT WOS:000804690300021
PM 35015634
DA 2023-01-31
ER

PT J
AU Atteia, G
   Samee, NA
   Hassan, HZ
AF Atteia, Ghada
   Abdel Samee, Nagwan
   Zohair Hassan, Hassan
TI DFTSA-Net: Deep Feature Transfer-Based Stacked Autoencoder Network for
   DME Diagnosis
SO ENTROPY
LA English
DT Article
DE diabetic macular edema; retinal fundus image; deep learning; pretrained
   convolutional neural network; autoencoder; transfer learning
ID DIABETIC MACULAR EDEMA; IMAGES; RETINOPATHY
AB Diabetic macular edema (DME) is the most common cause of irreversible vision loss in diabetes patients. Early diagnosis of DME is necessary for effective treatment of the disease. Visual detection of DME in retinal screening images by ophthalmologists is a time-consuming process. Recently, many computer-aided diagnosis systems have been developed to assist doctors by detecting DME automatically. In this paper, a new deep feature transfer-based stacked autoencoder neural network system is proposed for the automatic diagnosis of DME in fundus images. The proposed system integrates the power of pretrained convolutional neural networks as automatic feature extractors with the power of stacked autoencoders in feature selection and classification. Moreover, the system enables extracting a large set of features from a small input dataset using four standard pretrained deep networks: ResNet-50, SqueezeNet, Inception-v3, and GoogLeNet. The most informative features are then selected by a stacked autoencoder neural network. The stacked network is trained in a semi-supervised manner and is used for the classification of DME. It is found that the introduced system achieves a maximum classification accuracy of 96.8%, sensitivity of 97.5%, and specificity of 95.5%. The proposed system shows a superior performance over the original pretrained network classifiers and state-of-the-art findings.
C1 [Atteia, Ghada; Abdel Samee, Nagwan] Princess Nourah Bint Abdulrahman Univ, Coll Comp & Informat Sci, Informat Technol Dept, Riyadh 11461, Saudi Arabia.
   [Abdel Samee, Nagwan] Misr Univ Sci & Technol, Comp Engn Dept, Giza 12511, Egypt.
   [Zohair Hassan, Hassan] Alfaisal Univ, Coll Engn, Dept Mech Engn, Takhassusi St,POB 50927, Riyadh 11533, Saudi Arabia.
C3 Princess Nourah bint Abdulrahman University; Egyptian Knowledge Bank
   (EKB); Misr University for Science & Technology
RP Atteia, G (corresponding author), Princess Nourah Bint Abdulrahman Univ, Coll Comp & Informat Sci, Informat Technol Dept, Riyadh 11461, Saudi Arabia.
EM hzahmed@alfaisal.edu
RI Samee, Nagwan Abdel/AEE-5694-2022; Atteia, Ghada/GLT-9087-2022
OI Samee, Nagwan Abdel/0000-0001-5957-1383; Atteia,
   Ghada/0000-0002-5462-595X
FU Deanship of Scientific Research at Princess Nourah bint Abdulrahman
   University through the Fast-track Research Funding Program
FX This research was funded by the Deanship of Scientific Research at
   Princess Nourah bint Abdulrahman University through the Fast-track
   Research Funding Program.
CR Abbas Q, 2020, INT J MED RES HEALTH, V9, P54
   Al-Bander B., 2016, P OPHTH MED IM AN IN, DOI 10.17077/omia.1055
   Al-Bander B, 2016, I C DEV ESYST ENG, P13, DOI 10.1109/DeSE.2016.4
   Alloghani M, 2020, STUD COMPUT INTELL, V855, P113, DOI 10.1007/978-3-030-28553-1_6
   Alsaih K, 2017, BIOMED ENG ONLINE, V16, DOI 10.1186/s12938-017-0352-9
   Awais M, 2017, IEEE I C SIGNAL IMAG, P489
   Chan GCY, 2018, 2018 INTERNATIONAL CONFERENCE ON INTELLIGENT AND ADVANCED SYSTEM (ICIAS 2018) / WORLD ENGINEERING, SCIENCE & TECHNOLOGY CONGRESS (ESTCON)
   Chan GCY, 2017, IEEE I C SIGNAL IMAG, P493, DOI 10.1109/ICSIPA.2017.8120662
   Chen SM, 2020, J PROCESS CONTR, V87, P54, DOI 10.1016/j.jprocont.2020.01.004
   Ciulla TA, 2003, DIABETES CARE, V26, P2653, DOI 10.2337/diacare.26.9.2653
   Cunha-Vaz J, 1998, EUR J OPHTHALMOL, V8, P127, DOI 10.1177/112067219800800301
   Garcia-Ordas MT, 2021, COMPUT METH PROG BIO, V202, DOI 10.1016/j.cmpb.2021.105968
   Goodfellow I, 2016, ADAPT COMPUT MACH LE, P1
   He KM, 2016, PROC CVPR IEEE, P770, DOI 10.1109/CVPR.2016.90
   Holekamp Nancy M, 2016, Am J Manag Care, V22, ps284
   Karri SPK, 2017, BIOMED OPT EXPRESS, V8, P579, DOI 10.1364/BOE.8.000579
   Krizhevsky A, 2017, COMMUN ACM, V60, P84, DOI 10.1145/3065386
   Lang G.E., 2007, DIABETIC RETINOPATHY
   Liu PP, 2021, ENTROPY-SWITZ, V23, DOI 10.3390/e23070816
   Long SC, 2019, BIOMED RES INT, V2019, DOI 10.1155/2019/3926930
   Mo J, 2018, NEUROCOMPUTING, V290, P161, DOI 10.1016/j.neucom.2018.02.035
   MOLLER MF, 1993, NEURAL NETWORKS, V6, P525, DOI 10.1016/S0893-6080(05)80056-5
   Nazir T, 2021, SENSORS-BASEL, V21, DOI 10.3390/s21165283
   Olshausen BA, 1997, VISION RES, V37, P3311, DOI 10.1016/S0042-6989(97)00169-7
   Perdomo O., 2016, P OPHTHALMIC MEDICAL, P137
   Porwal P, 2018, DATA, V3, DOI 10.3390/data3030025
   Sanchez CI, 2009, MED IMAGE ANAL, V13, P650, DOI 10.1016/j.media.2009.05.005
   Schlegl T, 2018, OPHTHALMOLOGY, V125, P549, DOI 10.1016/j.ophtha.2017.10.031
   Sopharak A, 2009, SENSORS-BASEL, V9, P2148, DOI 10.3390/s90302148
   Sulaiman Tanzeeha, 2020, Modelling, Simulation and Intelligent Computing. Proceedings of MoSICom 2020. Lecture Notes in Electrical Engineering (LNEE 659), P264, DOI 10.1007/978-981-15-4775-1_29
   Suriyasekeran K, 2021, ADV EXP MED BIOL, V1307, P357, DOI 10.1007/5584_2020_499
   Szegedy C, 2015, PROC CVPR IEEE, P1, DOI 10.1109/CVPR.2015.7298594
   Takahashi H, 2017, PLOS ONE, V12, DOI 10.1371/journal.pone.0179790
   Tang FY, 2021, DIABETES CARE, V44, P2078, DOI 10.2337/dc20-3064
   Walter T, 2002, IEEE T MED IMAGING, V21, P1236, DOI 10.1109/TMI.2002.806290
   Wong TY, 2018, OPHTHALMOLOGY, V125, P1608, DOI 10.1016/j.ophtha.2018.04.007
   Yaqoob MK, 2021, SENSORS-BASEL, V21, DOI 10.3390/s21113883
   Zheng A., 2015, EVALUATING MACHINE L
NR 39
TC 11
Z9 11
U1 3
U2 9
PU MDPI
PI BASEL
PA ST ALBAN-ANLAGE 66, CH-4052 BASEL, SWITZERLAND
EI 1099-4300
J9 ENTROPY-SWITZ
JI Entropy
PD OCT
PY 2021
VL 23
IS 10
AR 1251
DI 10.3390/e23101251
PG 17
WC Physics, Multidisciplinary
WE Science Citation Index Expanded (SCI-EXPANDED)
SC Physics
GA WN6QO
UT WOS:000711892100001
PM 34681974
OA Green Published, gold
DA 2023-01-31
ER

PT J
AU Fang, LY
   Cunefare, D
   Wang, C
   Guymer, RH
   Li, ST
   Farsiu, S
AF Fang, Leyuan
   Cunefare, David
   Wang, Chong
   Guymer, Robyn H.
   Li, Shutao
   Farsiu, Sina
TI Automatic segmentation of nine retinal layer boundaries in OCT images of
   non-exudative AMD patients using deep learning and graph search
SO BIOMEDICAL OPTICS EXPRESS
LA English
DT Article
ID DIABETIC MACULAR EDEMA; GEOGRAPHIC ATROPHY; CLASSIFICATION;
   DEGENERATION; FLUID
AB We present a novel framework combining convolutional neural networks (CNN) and graph search methods (termed as CNN-GS) for the automatic segmentation of nine layer boundaries on retinal optical coherence tomography (OCT) images. CNN-GS first utilizes a CNN to extract features of specific retinal layer boundaries and train a corresponding classifier to delineate a pilot estimate of the eight layers. Next, a graph search method uses the probability maps created from the CNN to find the final boundaries. We validated our proposed method on 60 volumes (2915 B-scans) from 20 human eyes with non-exudative age-related macular degeneration (AMD), which attested to effectiveness of our proposed technique. (C) 2017 Optical Society of America
C1 [Fang, Leyuan; Cunefare, David; Farsiu, Sina] Duke Univ, Dept Biomed Engn, Durham, NC 27708 USA.
   [Fang, Leyuan; Wang, Chong; Li, Shutao] Hunan Univ, Coll Elect & Informat Engn, Changsha 410082, Hunan, Peoples R China.
   [Guymer, Robyn H.] Australia Univ Melbourne, Royal Victorian Eye & Ear Hosp, Dept Surg, Ctr Eye Res, Melbourne, Vic 3002, Australia.
   [Farsiu, Sina] Duke Univ, Med Ctr, Dept Ophthalmol, Durham, NC 27710 USA.
C3 Duke University; Hunan University; Royal Victorian Eye & Ear Hospital;
   Duke University
RP Fang, LY (corresponding author), Duke Univ, Dept Biomed Engn, Durham, NC 27708 USA.; Fang, LY (corresponding author), Hunan Univ, Coll Elect & Informat Engn, Changsha 410082, Hunan, Peoples R China.
EM leyuan.fang@duke.edu
RI Wang, Chong/AHE-1967-2022
OI Wang, Chong/0000-0003-0022-0217; Guymer, Robyn/0000-0002-9441-4356;
   Farsiu, Sina/0000-0003-4872-2902
FU Duke/Duke-NUS pilot collaborative grant; National Natural Science
   Foundation of China (NSFC) [61325007, 61501180]
FX Duke/Duke-NUS pilot collaborative grant and National Natural Science
   Foundation of China (NSFC) (61325007, 61501180).
CR Abramoff Michael D, 2010, IEEE Rev Biomed Eng, V3, P169, DOI 10.1109/RBME.2010.2084567
   Antony B, 2011, BIOMED OPT EXPRESS, V2, P2403, DOI 10.1364/BOE.2.002403
   Bavinger JC, 2016, INVEST OPHTH VIS SCI, V57, P208, DOI 10.1167/iovs.15-17281
   Bhat S, 2013, IEEE T MED IMAGING, V32, P578, DOI 10.1109/TMI.2012.2231692
   Chen LC, 2018, IEEE T PATTERN ANAL, V40, P834, DOI 10.1109/TPAMI.2017.2699184
   Chen XJ, 2012, IEEE T MED IMAGING, V31, P1521, DOI 10.1109/TMI.2012.2191302
   Chiu SJ, 2012, BIOMED OPT EXPRESS, V3, P1127, DOI 10.1364/BOE.3.001127
   Chiu SJ, 2012, INVEST OPHTH VIS SCI, V53, P53, DOI 10.1167/iovs.11-7640
   Chiu SJ, 2010, OPT EXPRESS, V18, P19413, DOI 10.1364/OE.18.019413
   Cunefare D, 2016, BIOMED OPT EXPRESS, V7, P2036, DOI 10.1364/BOE.7.002036
   DeBuc C., 2011, IMAGE SEG, V1, P15, DOI DOI 10.5772/628
   Dijkstra E. W., 1959, NUMER MATH, V1, P269, DOI [10.1007/BF01386390, DOI 10.1007/BF01386390]
   Dou Q, 2016, IEEE T MED IMAGING, V35, P1182, DOI 10.1109/TMI.2016.2528129
   Fang LY, 2017, IEEE T MED IMAGING, V36, P407, DOI 10.1109/TMI.2016.2611503
   Fang LY, 2015, IEEE T MED IMAGING, V34, P1306, DOI 10.1109/TMI.2014.2387336
   Farsiu S., 2008, P PHOT W OPHTH TECHN, P1
   Farsiu S, 2014, OPHTHALMOLOGY, V121, P162, DOI 10.1016/j.ophtha.2013.07.013
   Ghorbel I, 2011, PATTERN RECOGN, V44, P1590, DOI 10.1016/j.patcog.2011.01.012
   Henderson D., 1989, P INT C NEUR INF PRO, P396, DOI DOI 10.1111/DSU.12130
   Hinton GE, 2006, SCIENCE, V313, P504, DOI 10.1126/science.1127647
   Hinton GE, 2006, NEURAL COMPUT, V18, P1527, DOI 10.1162/neco.2006.18.7.1527
   HUANG D, 1991, SCIENCE, V254, P1178, DOI 10.1126/science.1957169
   Ishikawa H, 2005, INVEST OPHTH VIS SCI, V46, P2012, DOI 10.1167/iovs.04-0335
   Kafieh R, 2013, MED IMAGE ANAL, V17, P907, DOI 10.1016/j.media.2013.05.006
   Karri SPK, 2017, BIOMED OPT EXPRESS, V8, P579, DOI 10.1364/BOE.8.000579
   Karri SPK, 2016, BIOMED OPT EXPRESS, V7, P2888, DOI 10.1364/BOE.7.002888
   Keane PA, 2009, INVEST OPHTH VIS SCI, V50, P3378, DOI 10.1167/iovs.08-2728
   Keller B, 2016, J BIOMED OPT, V21, DOI 10.1117/1.JBO.21.7.076015
   Knoll Brianna, 2016, Alzheimers Dement (Amst), V4, P85
   Koozekanani D, 2001, IEEE T MED IMAGING, V20, P900, DOI 10.1109/42.952728
   Krizhevsky A., 2012, ADV NEURAL INFORM PR, P1097
   Lang A, 2013, BIOMED OPT EXPRESS, V4, P1133, DOI 10.1364/BOE.4.001133
   LaRocca F, 2011, BIOMED OPT EXPRESS, V2, P1524, DOI 10.1364/BOE.2.001524
   LeCun Y, 2015, NATURE, V521, P436, DOI 10.1038/nature14539
   Li C, 2016, PROC CVPR IEEE, P2479, DOI 10.1109/CVPR.2016.272
   Li QL, 2016, IEEE T MED IMAGING, V35, P109, DOI 10.1109/TMI.2015.2457891
   Liskowski P, 2016, IEEE T MED IMAGING, V35, P2369, DOI 10.1109/TMI.2016.2546227
   Lujan BJ, 2011, INVEST OPHTH VIS SCI, V52, P1486, DOI 10.1167/iovs.10-5946
   Malamos P, 2011, RETINA-J RET VIT DIS, V31, P453, DOI 10.1097/IAE.0b013e3181eef031
   Mayer MA, 2010, BIOMED OPT EXPRESS, V1, P1358, DOI 10.1364/BOE.1.001358
   McDonough K, 2015, 2015 IEEE CONFERENCE ON COMPUTATIONAL INTELLIGENCE IN BIOINFORMATICS AND COMPUTATIONAL BIOLOGY (CIBCB), P194
   Mujat M, 2005, OPT EXPRESS, V13, P9480, DOI 10.1364/OPEX.13.009480
   Niepert M, 2016, PR MACH LEARN RES, V48
   Niu SJ, 2016, BIOMED OPT EXPRESS, V7, P581, DOI 10.1364/BOE.7.000581
   Oliveira J, 2017, BIOMED OPT EXPRESS, V8, P281, DOI 10.1364/BOE.8.000281
   Ouyang WL, 2015, PROC CVPR IEEE, P2403, DOI 10.1109/CVPR.2015.7298854
   Pereira S, 2016, IEEE T MED IMAGING, V35, P1240, DOI 10.1109/TMI.2016.2538465
   Polans J, 2017, OPT LETT, V42, P17, DOI 10.1364/OL.42.000017
   PULIAFITO CA, 1995, OPHTHALMOLOGY, V102, P217
   Roth HR, 2016, IEEE T MED IMAGING, V35, P1170, DOI 10.1109/TMI.2015.2482920
   Schmidhuber J, 2015, NEURAL NETWORKS, V61, P85, DOI 10.1016/j.neunet.2014.09.003
   Sheet D, 2015, I S BIOMED IMAGING, P777, DOI 10.1109/ISBI.2015.7163987
   Simonett J.M., 2016, SCI REP-UK, V6, P1
   Srinivasan PP, 2014, BIOMED OPT EXPRESS, V5, P3568, DOI 10.1364/BOE.5.003568
   Srinivasan PP, 2014, BIOMED OPT EXPRESS, V5, P348, DOI 10.1364/BOE.5.000348
   Sui XD, 2017, NEUROCOMPUTING, V237, P332, DOI 10.1016/j.neucom.2017.01.023
   Tian J, 2015, PLOS ONE, V10, DOI 10.1371/journal.pone.0133908
   van Grinsven MJJP, 2016, IEEE T MED IMAGING, V35, P1273, DOI 10.1109/TMI.2016.2526689
   VEDALDI A, 2015, P 23 ACM INT C MULT, P689, DOI DOI 10.1145/2733373.2807412
   Wang J, 2016, BIOMED OPT EXPRESS, V7, P1577, DOI 10.1364/BOE.7.001577
   Wu ZC, 2016, INVEST OPHTH VIS SCI, V57, P3714, DOI 10.1167/iovs.15-18294
   Yang Q, 2011, BIOMED OPT EXPRESS, V2, P2493, DOI 10.1364/BOE.2.002493
   Zheng S, 2015, IEEE I CONF COMP VIS, P1529, DOI 10.1109/ICCV.2015.179
NR 63
TC 311
Z9 320
U1 15
U2 138
PU Optica Publishing Group
PI WASHINGTON
PA 2010 MASSACHUSETTS AVE NW, WASHINGTON, DC 20036 USA
SN 2156-7085
J9 BIOMED OPT EXPRESS
JI Biomed. Opt. Express
PD MAY 1
PY 2017
VL 8
IS 5
BP 2732
EP 2744
DI 10.1364/BOE.8.002732
PG 13
WC Biochemical Research Methods; Optics; Radiology, Nuclear Medicine &
   Medical Imaging
WE Science Citation Index Expanded (SCI-EXPANDED)
SC Biochemistry & Molecular Biology; Optics; Radiology, Nuclear Medicine &
   Medical Imaging
GA ET7TD
UT WOS:000400500400024
PM 28663902
OA gold, Green Published
DA 2023-01-31
ER

PT J
AU Puneet
   Kumar, R
   Gupta, M
AF Puneet
   Kumar, Rakesh
   Gupta, Meenu
TI Optical coherence tomography image based eye disease detection using
   deep convolutional neural network
SO HEALTH INFORMATION SCIENCE AND SYSTEMS
LA English
DT Article
DE Diabetic retinopathy; Convolutional neural network; Transfer learning;
   Optical coherence tomography; Eye disease; Deep learning (DL);
   Ophthalmology; Artificial intelligence
ID DIABETIC-RETINOPATHY
AB Over the past few decades, health care industries and medical practitioners faced a lot of obstacles to diagnosing medical-related problems due to inadequate technology and availability of equipment. In the present era, computer science technologies such as IoT, Cloud Computing, Artificial Intelligence and its allied techniques, etc. play a crucial role in the identification of medical diseases, especially in the domain of Ophthalmology. Despite this, ophthalmologists have to perform the various disease diagnosis task manually which is time-consuming and the chances of error are also very high because some of the abnormalities of eye diseases possess the same symptoms. Furthermore, multiple autonomous systems also exist to categorize the diseases but their prediction rate does not accomplish state-of-art accuracy. In the proposed approach by implementing the concept of Attention, Transfer Learning with the Deep Convolution Neural Network, the model accomplished an accuracy of 97.79% and 95.6% on the training and testing data respectively. This autonomous model efficiently classifies the various oscular disorders namely Choroidal Neovascularization, Diabetic Macular Edema, Drusen from the Optical Coherence Tomography images. It may provide a realistic solution to the healthcare sector to bring down the ophthalmologist burden in the screening of Diabetic Retinopathy.
C1 [Puneet; Kumar, Rakesh; Gupta, Meenu] Chandigarh Univ, Dept Comp Sci & Engn, Mohali, Punjab, India.
C3 Chandigarh University
RP Gupta, M (corresponding author), Chandigarh Univ, Dept Comp Sci & Engn, Mohali, Punjab, India.
EM meenu.e9406@cumail.in
RI kumar, rakesh/AFF-8807-2022; Gupta, Meenu/C-7409-2018
OI kumar, rakesh/0000-0002-2659-5941; Gupta, Meenu/0000-0001-7366-0841
CR Abramoff Michael D, 2010, IEEE Rev Biomed Eng, V3, P169, DOI 10.1109/RBME.2010.2084567
   Al-Moosawi NM, 2021, INFORM-INT J COMPUT, V45, P115, DOI 10.31449/inf.v45i7.3774
   Albahli S, 2021, CMC-COMPUT MATER CON, V67, P1333, DOI 10.32604/cmc.2021.014691
   Alsaih K, 2017, BIOMED ENG ONLINE, V16, DOI 10.1186/s12938-017-0352-9
   An GZ, 2021, SCI REP-UK, V11, DOI 10.1038/s41598-021-83503-7
   [Anonymous], **DROPPED REF**
   [Anonymous], 2015, DIABETIC RETINOPATHY
   Asia Pacific Tele-Ophthalmology Society, 2020, APTOS 2019 BLINDN DE
   Bhowmik A, 2019, EYE DIS PREDICTION O
   Boral Y.S., 2021, P 2021 5 INT C COMPU, P1354, DOI [10.1109/ICCMC51019.2021.9418224, DOI 10.1109/ICCMC51019.2021.9418224]
   Burlina PM, 2017, JAMA OPHTHALMOL, V135, P1170, DOI 10.1001/jamaophthalmol.2017.3782
   Chopra R, 2021, EYE, V35, P236, DOI 10.1038/s41433-020-01263-6
   Chowdhury P, 2021, 2021 6TH INTERNATIONAL CONFERENCE FOR CONVERGENCE IN TECHNOLOGY (I2CT), DOI 10.1109/I2CT51068.2021.9418111
   Correspondent B, 2018, 80 90 BLINDNESS CASE
   Gangwar AK, 2021, DIABETIC RETINOPATHY
   Gulshan V, 2016, JAMA-J AM MED ASSOC, V316, P2402, DOI 10.1001/jama.2016.17216
   Han J, 2018, SVM, DOI [10.1109/ICIIBMS.2018.8549947, DOI 10.1109/ICIIBMS.2018.8549947]
   Hasan MK, 2021, COMPUT MATH METHOD M, V2021, DOI 10.1155/2021/7666365
   Ishtiaq U, 2020, MULTIMED TOOLS APPL, V79, P15209, DOI 10.1007/s11042-018-7044-8
   Jena M, 2018, 2ND INTERNATIONAL CONFERENCE ON DATA SCIENCE AND BUSINESS ANALYTICS (ICDSBA 2018), P523, DOI 10.1109/ICDSBA.2018.00103
   Kermany Daniel, 2018, Mendeley Data, V3, DOI 10.17632/RSCBJBR9SJ.3
   Kermany DS, 2018, CELL, V172, P1122, DOI 10.1016/j.cell.2018.02.010
   Kulkarni A, 2020, DATA DEMOCRACY: AT THE NEXUS OF ARTIFICIAL INTELLIGENCE, SOFTWARE DEVELOPMENT, AND KNOWLEDGE ENGINEERING, P83, DOI 10.1016/B978-0-12-818366-3.00005-8
   Kumar A., 2020, INT J SCI TECHNOL RE, V9, P1621
   Lakshminarayanan V, 2021, J IMAGING, V7, DOI 10.3390/jimaging7090165
   Larxel, 2020, OC DIS REC
   Le D, 2020, TRANSL VIS SCI TECHN, V9, DOI 10.1167/tvst.9.2.35
   Lee K, 2009, GLOB INST, P1
   Lu W, 2018, TRANSL VIS SCI TECHN, V7, DOI 10.1167/tvst.7.6.41
   Martinez-Murcia FJ, 2021, NEUROCOMPUTING, V452, P424, DOI 10.1016/j.neucom.2020.04.148
   Medeiros FA, 2019, OPHTHALMOLOGY, V126, P513, DOI 10.1016/j.ophtha.2018.12.033
   Mobeen-ur-Rehman, 2019, PROCEEDINGS 2019 AMITY INTERNATIONAL CONFERENCE ON ARTIFICIAL INTELLIGENCE (AICAI), P244, DOI 10.1109/AICAI.2019.8701231
   Moraru AD, 2020, EXP THER MED, V20, P3469, DOI 10.3892/etm.2020.9118
   Narkhede S, 2018, MEDIUM
   Nuzzi R, 2021, FRONT MED-LAUSANNE, V8, DOI 10.3389/fmed.2021.710329
   Pao SI, 2020, J OPHTHALMOL, V2020, DOI 10.1155/2020/9139713
   Paul A, 2022, ANN OPER RES, V309, P233, DOI 10.1007/s10479-021-04143-8
   Perumanoor TJ, 2021, WHAT IS VGG16 INTRO
   Rajkumar RS, 2021, PROCEEDINGS OF THE 6TH INTERNATIONAL CONFERENCE ON INVENTIVE COMPUTATION TECHNOLOGIES (ICICT 2021), P1189, DOI 10.1109/ICICT50816.2021.9358468
   Ran AR, 2021, EYE, V35, P188, DOI 10.1038/s41433-020-01191-5
   Ran AR, 2021, ASIA-PAC J OPHTHALMO, V10, P253, DOI 10.1097/APO.0000000000000405
   Salvi RS, 2021, 2021 INT C NASCENT T, DOI [10.1109/ICNTE51185.2021.9487789, DOI 10.1109/ICNTE51185.2021.9487789]
   Samanta A, 2020, PATTERN RECOGN LETT, V135, P293, DOI 10.1016/j.patrec.2020.04.026
   Schmidt-Erfurth U, 2018, PROG RETIN EYE RES, V67, P1, DOI 10.1016/j.preteyeres.2018.07.004
   Sheet SSM, 2022, ICT EXPRESS, V8, P142, DOI 10.1016/j.icte.2021.05.002
   Shelar M, 2021, INT CONF COMP COMMUN, DOI 10.1109/ICCCI50826.2021.9402347
   Singh P., 2021, MACHINE LEARNING INT, P89, DOI [10.1016/B978-0-12-821229-5.00003-3, DOI 10.1016/B978-0-12-821229-5.00003-3]
   Swenor BK, 2020, GERONTOLOGIST, V60, pE313, DOI 10.1093/geront/gnz117
   Tabrevelu S., 2011, HVM Bioflux, V3, P29
   Tariq H, 2022, SENSORS-BASEL, V22, DOI 10.3390/s22010205
   Teo ZL, 2021, OPHTHALMOLOGY, V128, P1580, DOI 10.1016/j.ophtha.2021.04.027
   Ting DSW, 2019, BRIT J OPHTHALMOL, V103, P167, DOI 10.1136/bjophthalmol-2018-313173
   Varshney Paras, 2019, VGGNET 16 ARCHITECTU
   Wan SH, 2018, COMPUT ELECTR ENG, V72, P274, DOI 10.1016/j.compeleceng.2018.07.042
NR 54
TC 0
Z9 0
U1 6
U2 6
PU SPRINGER
PI NEW YORK
PA ONE NEW YORK PLAZA, SUITE 4600, NEW YORK, NY, UNITED STATES
SN 2047-2501
J9 HEALTH INF SCI SYST
JI Health Inf. Sci. Syst.
PD JUN 21
PY 2022
VL 10
IS 1
AR 13
DI 10.1007/s13755-022-00182-y
PG 16
WC Medical Informatics
WE Science Citation Index Expanded (SCI-EXPANDED)
SC Medical Informatics
GA 2H4KT
UT WOS:000814266100001
PM 35756852
DA 2023-01-31
ER

PT J
AU Bansal, P
   Harjai, N
   Saif, M
   Mugloo, SH
   Kaur, P
AF Bansal, Priti
   Harjai, Nipun
   Saif, Mohammad
   Mugloo, Saahil Hussain
   Kaur, Preeti
TI Utilization of big data classification models in digitally enhanced
   optical coherence tomography for medical diagnostics
SO NEURAL COMPUTING & APPLICATIONS
LA English
DT Article; Early Access
DE Convolutional neural network; Digital enhancement; Retina; Macular
   degeneration; Optical coherence tomography; OCT-CNN
ID CONVOLUTIONAL NEURAL-NETWORKS; DIABETIC MACULAR EDEMA; DEGENERATION;
   IMAGES
AB With the advancement in modern imaging techniques like CT scan, MRI, PET scan etc., a vast amount of data is generated every day in the field of healthcare. Big data contains hidden information, which necessitates the development of intelligent systems to analyze it and extract relevant information, allowing for accurate and cost-effective decisions in the medical field. By utilizing the untapped potential of the big data available in the medical field, very precise models can be developed for the medical diagnosis of retinal diseases. Optical coherence tomography (OCT) is a non-invasive imaging test that captures different, distinctive layers of the retina and optic nerve in a living eye to map and measure their thickness, that helps diagnose various retinal disorders. With the advancement of the application of deep learning-based techniques in the field of medical sciences, the use of convolutional neural network (CNN) based approaches for disease detection is gaining popularity. While the manual examination of 3D OCT images for the diagnosis of retinal disorders requires extensive time and expert intervention, the use of CNNs provides an effective automated option that provides results with higher accuracy while also reducing the time involved in the overall process. In this paper, we have implemented the aforementioned idea by proposing OCT-CNN, a CNN architecture, that automatically classifies retinal OCT images and identifies potential disorders in a living eye. Several techniques have been employed to enhance the performance of the proposed approach, including digital enhancement of the images, dropout regularization, adaptive learning rates, and early stopping of training to attain optimal performance. The performance of the proposed OCT-CNN is evaluated on the UCSD dataset against several popular deep CNN architectures and existing state-of-the-art approaches to automatic retinal OCT classification. The proposed OCT-CNN attains the best performance on all evaluated metrics, pushing the classification accuracies to 99.28% on CNV, 99.9% on DME, 99.38% on DRUSEN, and 100% on NORMAL images, indicating its superiority over existing state-of-the-art techniques.
C1 [Bansal, Priti] Netaji Subhas Univ Technol, Dept Informat Technol, New Delhi, India.
   [Harjai, Nipun; Saif, Mohammad; Mugloo, Saahil Hussain; Kaur, Preeti] Netaji Subhas Univ Technol, Dept Comp Engn, New Delhi, India.
C3 Netaji Subhas University of Technology; Netaji Subhas University of
   Technology
RP Bansal, P (corresponding author), Netaji Subhas Univ Technol, Dept Informat Technol, New Delhi, India.
EM priti.bansal@nsut.ac.in; nipunharjai99@gmail.com; msaif2299@gmail.com;
   hsahil952@gmail.com; preeti.kaur@nsut.ac.in
OI Bansal, Priti/0000-0002-0806-7125
CR Abirami MS, 2021, WIRELESS PERS COMMUN, DOI 10.1007/s11277-021-09086-8
   Agarap A.F., 2018, ARXIV, DOI DOI 10.48550/ARXIV.1803.08375
   Andrew G. Howard, 2017, Arxiv, DOI arXiv:1704.04861
   Andrew Zisserman, 2015, Arxiv, DOI arXiv:1409.1556
   Arel I, 2010, IEEE COMPUT INTELL M, V5, P13, DOI 10.1109/MCI.2010.938364
   Bengio Y, 2004, J MACH LEARN RES, V5, P1089
   Davenport Thomas, 2019, Future Healthc J, V6, P94, DOI 10.7861/futurehosp.6-2-94
   David M. W. Powers, 2020, Arxiv, DOI arXiv:2010.16061
   Fang LY, 2019, IEEE T MED IMAGING, V38, P1959, DOI 10.1109/TMI.2019.2898414
   Fang LY, 2019, J VIS COMMUN IMAGE R, V59, P327, DOI 10.1016/j.jvcir.2019.01.022
   Farsiu S, 2014, OPHTHALMOLOGY, V121, P162, DOI 10.1016/j.ophtha.2013.07.013
   He KM, 2016, PROC CVPR IEEE, P770, DOI 10.1109/CVPR.2016.90
   HUANG D, 1991, SCIENCE, V254, P1178, DOI 10.1126/science.1957169
   Huang LF, 2019, IEEE SIGNAL PROC LET, V26, P1026, DOI 10.1109/LSP.2019.2917779
   Kermany Daniel, 2018, Mendeley Data, V3, DOI 10.17632/RSCBJBR9SJ.3
   Khalajzadeh H, 2014, SOFT COMPUTING IND A, P197
   Krizhevsky A., 2012, ADV NEURAL INFORM PR, P1097
   LeCun Y., 2014, ARXIV PREPRINT ARXIV
   Litjens G, 2017, MED IMAGE ANAL, V42, P60, DOI 10.1016/j.media.2017.07.005
   Liu XL, 2022, OPHTHALMOL RETINA, V6, P398, DOI 10.1016/j.oret.2021.12.021
   Liu YY, 2011, MED IMAGE ANAL, V15, P748, DOI 10.1016/j.media.2011.06.005
   Marmor MF, 2000, 2 INT S MACULAR EDEM, P35, DOI [DOI 10.1007/978-94-011-4152-9_4, 10.1007/978-94-011-4152-9_4]
   Mathenge Wanjiku, 2014, Community Eye Health, V27, P49
   Mishra S. S., 2022, SN COMPUT SCI, V3, P142
   Najafabadi M.M., 2015, J BIG DATA-GER, V1, P1, DOI [10.1186/s40537-014-0007-7, DOI 10.1186/S40537-014-0007-7]
   Pal MN, 2021, SADHANA-ACAD P ENG S, V46, DOI 10.1007/s12046-021-01701-5
   Prechelt Lutz, 2012, LNCS, P53, DOI [DOI 10.1007/978-3-642-35289-8-5, 10.1007/978-3-642-35289-8_5, DOI 10.1007/978-3-642-35289-8_5]
   Rasti R, 2018, IEEE T MED IMAGING, V37, P1024, DOI 10.1109/TMI.2017.2780115
   Rawat W, 2017, NEURAL COMPUT, V29, P2352, DOI [10.1162/NECO_a_00990, 10.1162/neco_a_00990]
   Romero-Aroca P, 2013, WORLD J DIABETES, V4, P165, DOI 10.4239/wjd.v4.i5.165
   Scarpa G, 2018, REMOTE SENS-BASEL, V10, DOI 10.3390/rs10020236
   Shafqat S, 2021, NEURAL PROCESS LETT, DOI 10.1007/s11063-021-10425-w
   Shi F, 2019, PHYS MED BIOL, V64, DOI 10.1088/1361-6560/ab3556
   Srinivasan PP, 2014, BIOMED OPT EXPRESS, V5, P3568, DOI 10.1364/BOE.5.003568
   Sun HQ, 2019, IEEE ACCESS, V7, P142022, DOI 10.1109/ACCESS.2019.2942937
   Szegedy C., 2016, IEEE C COMPUTER VISI, P2818
   Virdi G., 2021, INVESTIG OPHTHALMOL, V62, P22
   Vos T, 2015, LANCET, V386, P743, DOI 10.1016/S0140-6736(15)60692-4
   Wu HB, 2015, NEURAL NETWORKS, V71, P1, DOI 10.1016/j.neunet.2015.07.007
   Yoo TK, 2021, MED BIOL ENG COMPUT, V59, P401, DOI 10.1007/s11517-021-02321-1
   YU XH, 1995, IEEE T NEURAL NETWOR, V6, P669, DOI 10.1109/72.377972
   Zeiler M D, 2014, P 13 EUR C COMP VIS, DOI DOI 10.1109/CVPR.2017.700
   Zhang K, 2017, IEEE T IMAGE PROCESS, V26, P3142, DOI 10.1109/TIP.2017.2662206
   Zuiderveld K., 1994, GRAPHICS GEMS, VIV, P474
NR 44
TC 0
Z9 0
U1 1
U2 1
PU SPRINGER LONDON LTD
PI LONDON
PA 236 GRAYS INN RD, 6TH FLOOR, LONDON WC1X 8HL, ENGLAND
SN 0941-0643
EI 1433-3058
J9 NEURAL COMPUT APPL
JI Neural Comput. Appl.
DI 10.1007/s00521-022-07973-0
EA NOV 2022
PG 15
WC Computer Science, Artificial Intelligence
WE Science Citation Index Expanded (SCI-EXPANDED)
SC Computer Science
GA 5W6FQ
UT WOS:000878007700001
DA 2023-01-31
ER

PT J
AU Das, V
   Dandapat, S
   Bora, PK
AF Das, Vineeta
   Dandapat, Samarendra
   Bora, Prabin Kumar
TI Multi-scale deep feature fusion for automated classification of macular
   pathologies from OCT images
SO BIOMEDICAL SIGNAL PROCESSING AND CONTROL
LA English
DT Article
DE Optical coherence tomography (OCT); Multi-scale; Convolutional neural
   network (CNN); Feature fusion; Classification; Macular pathology
ID DEGENERATION
AB Identification of the macular pathologies at an early stage can prevent vision loss. Similarity in the pathological manifestations of common macular disorders like age related macular degeneration (AMD) and diabetic macular edema (DME) can make manual screening fallible. There is a growing interest among researchers for reliable automated detection of macular pathologies using computer methods. Therefore, in this paper we present a novel method for classification of DME and two stages of AMD namely the drusens (early stage) and the choroidal neo vascularization (CNV) (late stage) from healthy optical coherence tomography (OCT) images. The proposed method introduces a multi-scale deep feature fusion (MDFF) based classification approach using convolutional neural network (CNN) for reliable diagnosis. The MDFF captures the inter-scale variations in images to introduce discriminative and complementary information to the classifier. The proposed method is evaluated on an OCT dataset containing 84,484 images with different class distributions. The imbalance in the dataset is handled by introducing the cost sensitive loss function during the learning of the classifier. The proposed method achieves an average sensitivity, specificity and accuracy of 99.6%, 99.87% and 99.6% on the test set. The promising classification results make the proposed method highly suitable for preliminary automated diagnosis of macular pathologies in health care centres and eye clinics. (C) 2019 Elsevier Ltd. All rights reserved.
C1 [Das, Vineeta; Dandapat, Samarendra; Bora, Prabin Kumar] Indian Inst Technol Guwahati, Electro Med & Speech Technol Lab, Gauhati, India.
C3 Indian Institute of Technology System (IIT System); Indian Institute of
   Technology (IIT) - Guwahati
RP Das, V (corresponding author), Indian Inst Technol Guwahati, Electro Med & Speech Technol Lab, Gauhati, India.
EM vineetadas@iitg.ernet.in; samaren@iitg.ac.in
CR Ahonen T., SCAND C IM AN, P61
   Al-Mujaini Abdullah, 2013, Oman Med J, V28, P86, DOI 10.5001/omj.2013.24
   Albarrak A., 2013, PROC INT C MEDICAL I, P59
   ALTMAN DG, 1994, BRIT MED J, V308, P1552, DOI 10.1136/bmj.308.6943.1552
   Andrew Zisserman, 2015, Arxiv, DOI arXiv:1409.1556
   Bressler NM, 2014, JAMA OPHTHALMOL, V132, P168, DOI 10.1001/jamaophthalmol.2013.6426
   BURT PJ, 1983, IEEE T COMMUN, V31, P532, DOI 10.1109/TCOM.1983.1095851
   Cheng J, 2016, IEEE T MED IMAGING, V35, P2270, DOI 10.1109/TMI.2016.2556080
   Chiu SJ, 2010, OPT EXPRESS, V18, P19413, DOI 10.1364/OE.18.019413
   COHEN J, 1960, EDUC PSYCHOL MEAS, V20, P37, DOI 10.1177/001316446002000104
   Dalal N., 2005, COMPUTER VISION PATT, V1, P886, DOI DOI 10.1109/CVPR.2005.177
   Drexler W, 2008, BIOL MED PHYS BIOMED, P1, DOI 10.1007/978-3-540-77550-8
   Du J, 2017, NEURAL NETWORKS, V96, P101, DOI 10.1016/j.neunet.2017.09.004
   Farsiu S, 2014, OPHTHALMOLOGY, V121, P162, DOI 10.1016/j.ophtha.2013.07.013
   Gale R, 2017, EYE, V31, DOI 10.1038/eye.2017.53
   Gonder JR, 2014, J OPHTHALMOL, V2014, DOI 10.1155/2014/939315
   Hassell JB, 2006, BRIT J OPHTHALMOL, V90, P593, DOI 10.1136/bjo.2005.086595
   Holekamp Nancy M, 2016, Am J Manag Care, V22, ps284
   Holte S. Matwin, EUR C MACH LEARN, P146
   Ioffe S., 2015, P INT C MACH LEARN I, P448
   Jolliffe IT., 2002, PRINCIPAL COMPONENT
   Kanagasingam Y, 2014, PROG RETIN EYE RES, V38, P20, DOI 10.1016/j.preteyeres.2013.10.002
   Karri SPK, 2017, BIOMED OPT EXPRESS, V8, P579, DOI 10.1364/BOE.8.000579
   Kermany DS, 2018, CELL, V172, P1122, DOI 10.1016/j.cell.2018.02.010
   LeCun Y., 2014, ARXIV PREPRINT ARXIV
   Lee J, 2016, OPHTHALMOLOGY, V123, P2368, DOI 10.1016/j.ophtha.2016.07.010
   Lemaitre G, 2016, J OPHTHALMOL, V2016, DOI 10.1155/2016/3298606
   Li FB, 2021, COMBUST SCI TECHNOL, V193, P1463, DOI 10.1080/00102202.2019.1699547
   Liu YY, 2011, MED IMAGE ANAL, V15, P748, DOI 10.1016/j.media.2011.06.005
   Nair V., 2010, RECTIFIED LINEAR UNI
   Ojala T, 2002, IEEE T PATTERN ANAL, V24, P971, DOI 10.1109/TPAMI.2002.1017623
   Rasti R, 2018, IEEE T MED IMAGING, V37, P1024, DOI 10.1109/TMI.2017.2780115
   Ruder S., 2016, COMPUT SCI, V1, P1
   Samek W, 2017, IEEE T NEUR NET LEAR, V28, P2660, DOI 10.1109/TNNLS.2016.2599820
   Schmidt-Erfurth U., 2018, PROGR RETINAL EYE RE
   Srinivasan PP, 2014, BIOMED OPT EXPRESS, V5, P3568, DOI 10.1364/BOE.5.003568
   Srivastava N, 2014, J MACH LEARN RES, V15, P1929
   Talu S.-D., 2013, ISRN BIOMED IMAGING, V2013
   Taylor DJ, 2016, BMJ OPEN, V6, DOI 10.1136/bmjopen-2016-011504
   Venhuizen FG, 2015, PROC SPIE, V9414, DOI 10.1117/12.2081521
   Wong WL, 2014, LANCET GLOB HEALTH, V2, pE106, DOI 10.1016/S2214-109X(13)70145-1
   Zeiler M. D., EUR C COMP VIS, P818
   Zhao R, 2017, BIOMED OPT EXPRESS, V8, P5049, DOI 10.1364/BOE.8.005049
NR 43
TC 31
Z9 31
U1 0
U2 20
PU ELSEVIER SCI LTD
PI OXFORD
PA THE BOULEVARD, LANGFORD LANE, KIDLINGTON, OXFORD OX5 1GB, OXON, ENGLAND
SN 1746-8094
EI 1746-8108
J9 BIOMED SIGNAL PROCES
JI Biomed. Signal Process. Control
PD SEP
PY 2019
VL 54
AR 101605
DI 10.1016/j.bspc.2019.101605
PG 10
WC Engineering, Biomedical
WE Science Citation Index Expanded (SCI-EXPANDED)
SC Engineering
GA JA8ZQ
UT WOS:000488140200026
DA 2023-01-31
ER

PT J
AU Huang, YJ
   Zhong, ZQ
   Yuan, J
   Tang, XY
AF Huang, Yijin
   Zhong, Zhiquan
   Yuan, Jin
   Tang, Xiaoying
TI Efficient and robust optic disc detection and fovea localization using
   region proposal network and cascaded network
SO BIOMEDICAL SIGNAL PROCESSING AND CONTROL
LA English
DT Article
DE Optic disc detection; Fovea localization; Region proposal network;
   Cascaded network; Convolutional neural network; Fundus image
ID MACULAR EDEMA
AB The optic disc (OD) and fovea are two important anatomical landmarks of the retina. Localization of OD and fovea plays an important role in retinal image analysis. This paper proposes a novel, efficient and robust method for OD detection and fovea localization. The proposed method consists of two steps. First, we use region proposal network to generate multiple OD region proposals, and then OD's bounding box is identified as the proposal with the highest probability. Second, we create a region of interest containing the fovea based on the geometrical relationship between OD and fovea, and then employ a three-level cascaded convolutional neural network to locate the fovea, which is treated as a regression problem. The proposed method is trained and evaluated on three sets of fundus images (the first dataset contains 1955 fundus images and the other two are publicly available datasets respectively containing 516 and 1200 fundus images). According to 5-fold cross-validation experiments, our OD detection accuracy is respective 99.59%, 100%, and 100% for the three datasets and the corresponding fovea localization accuracy is respective 97.8%, 99.03%, and 99.25%. The proposed method is found to be robust and effective in OD detection and fovea localization, and its accuracy is comparable, or even superior to representative state-of-the-art algorithms. (C) 2020 Published by Elsevier Ltd.
C1 [Huang, Yijin; Zhong, Zhiquan; Tang, Xiaoying] Southern Univ Sci & Technol, Dept Elect & Elect Engn, Shenzhen, Guangdong, Peoples R China.
   [Zhong, Zhiquan] Sun Yat Sen Univ, Shunde Res Inst, Shunde, Guangdong, Peoples R China.
   [Yuan, Jin] Sun Yat Sen Univ, Zhongshan Ophthalm Ctr, State Key Lab Ophthalmol, Guangzhou, Guangdong, Peoples R China.
C3 Southern University of Science & Technology; Sun Yat Sen University; Sun
   Yat Sen University
RP Tang, XY (corresponding author), Room 1103,Block A7,Nanshan 1 Pk, Shenzhen 518052, Guangdong, Peoples R China.
EM tangxy@sustech.edu.cn
FU National Key R&D Program of China [2017YFC0112404]; National Natural
   Science Foundation of China [NSFC 81501546]
FX This study was supported by the National Key R&D Program of China
   (2017YFC0112404) and the National Natural Science Foundation of China
   (NSFC 81501546). We would like to thank Junyan Lyu from Southern
   University of Science and Technology (Shenzhen, Guangdong, China) for
   his valuable comments on the manuscript. We would also like to
   acknowledge Honghui Xia from Zhaoqing Gaoyao People's Hospital
   (Zhaoqing, Guangdong, China) for sharing the local dataset with us.
CR Abramoff Michael D, 2010, IEEE Rev Biomed Eng, V3, P169, DOI 10.1109/RBME.2010.2084567
   Al-Bander B, 2018, BIOMED SIGNAL PROCES, V40, P91, DOI 10.1016/j.bspc.2017.09.008
   [Anonymous], 2014, MESSIDORDATABASE IMA, V33, P231
   Deng J., 2009, 2009 IEEE C COMP VIS, DOI [10.1109/CVPR,2009.5206848., DOI 10.1109/CVPR,2009.5206848]
   Everingham M., 2007, INT J COMPUT VIS, V88, P303
   FERRIS FL, 1984, SURV OPHTHALMOL, V28, P452, DOI 10.1016/0039-6257(84)90227-3
   Giachetti A, 2013, COMPUT MED IMAG GRAP, V37, P369, DOI 10.1016/j.compmedimag.2013.06.005
   He KM, 2016, PROC CVPR IEEE, P770, DOI 10.1109/CVPR.2016.90
   Lin TY, 2014, LECT NOTES COMPUT SC, V8693, P740, DOI 10.1007/978-3-319-10602-1_48
   Lu S., 2011, IEEE T MED IMAGING, V30, P33
   Marin D., 2015, COMPUT METHODS PROGR, V118
   Meng XJ, 2018, NEUROCOMPUTING, V312, P285, DOI 10.1016/j.neucom.2018.05.114
   Meyer M.I., 2018, INT C MED IM COMP CO, P39447
   Niemeijer M, 2009, MED IMAGE ANAL, V13, P859, DOI 10.1016/j.media.2009.08.003
   Ning JH, 2018, REFR SCI T, P28, DOI 10.18462/iir.iccc.2018.0002
   Osareh A, 2002, INT C PATT RECOG, P743, DOI 10.1109/ICPR.2002.1044865
   Ren Shaoqing, 2015, NEURAL INFORM PROCES
   Ronneberger O, 2015, LECT NOTES COMPUT SC, V9351, P234, DOI 10.1007/978-3-319-24574-4_28
   Shuai R. J., 2018, PROCEDIA COMPUTER SC, V131, P311, DOI [10.1016/j.procs.2018.04.169, DOI 10.1016/J.PROCS.2018.04.169]
   Simonyan K, 2015, 3 INT C LEARN REPR I
   Sinthanayothin C, 1999, BRIT J OPHTHALMOL, V83, P902, DOI 10.1136/bjo.83.8.902
   Sun Y, 2013, PROC CVPR IEEE, P3476, DOI 10.1109/CVPR.2013.446
   Uijlings JRR, 2013, INT J COMPUT VISION, V104, P154, DOI 10.1007/s11263-013-0620-5
   Wilkinson CP, 2003, OPHTHALMOLOGY, V110, P1677, DOI 10.1016/S0161-6420(03)00475-5
   [郑绍华 Zheng Shaohua], 2014, [电子与信息学报, Journal of Electronics & Information Technology], V36, P2586
   [周唯 Zhou Wei], 2018, [中国图象图形学报, Journal of Image and Graphics], V23, P442
   Zhu XL, 2008, IEEE ENG MED BIO, P3546, DOI 10.1109/IEMBS.2008.4649971
   Zuiderveld K., 1994, GRAPHICS GEMS, VIV, P474
NR 29
TC 8
Z9 8
U1 1
U2 6
PU ELSEVIER SCI LTD
PI OXFORD
PA THE BOULEVARD, LANGFORD LANE, KIDLINGTON, OXFORD OX5 1GB, OXON, ENGLAND
SN 1746-8094
EI 1746-8108
J9 BIOMED SIGNAL PROCES
JI Biomed. Signal Process. Control
PD JUL
PY 2020
VL 60
AR 101939
DI 10.1016/j.bspc.2020.101939
PG 10
WC Engineering, Biomedical
WE Science Citation Index Expanded (SCI-EXPANDED)
SC Engineering
GA LY1SP
UT WOS:000540302000002
DA 2023-01-31
ER

PT J
AU Das, V
   Dandapat, S
   Bora, PK
AF Das, Vineeta
   Dandapat, Samarendra
   Bora, Prabin Kumar
TI Automated Classification of Retinal OCT Images Using a Deep Multi-Scale
   Fusion CNN
SO IEEE SENSORS JOURNAL
LA English
DT Article
DE Feature extraction; Retina; Diseases; Pathology; Sensors; Kernel;
   Convolutional neural networks; Classification; convolutional neural
   network; dilated convolution; multi-scale; optical coherence tomography
ID OPTICAL COHERENCE TOMOGRAPHY; DIABETIC MACULAR EDEMA; DEGENERATION;
   ATTENTION; DISEASES; NETWORK
AB The automated analysis of optical coherence tomography (OCT) images can play a crucial role in the diagnosis and management of retinal diseases. The wide variations of the retinal disease manifestations in terms of shape, size, texture and spatial location pose a huge challenge in designing reliable and efficient automated methods. Existing methods mostly use single-scale deep frameworks for encoding features from the OCT images to make a diagnosis decision. Such approaches potentially ignore the useful discriminative information in different scales. Therefore, in this paper, we propose a Deep Multi-scale Fusion Convolutional Neural Network (DMF-CNN) that can encode the multi-scaled disease characteristics and effectively combine them for reliable classification. Specifically, multiple CNNs with different receptive fields are used to obtain scale-specific feature representations from the OCT images. These representations are fused to mine the cross-scale powerful discriminative features for classification. A joint multi-loss optimization strategy is designed to collectively learn the scale-specific and cross-scale complementary information during training. The method is evaluated on two publicly available OCT databases (the UCSD and the NEH) and delivers state-of-the-art performance. An impressive overall accuracy of 96.03% and 99.60% is obtained for the UCSD and the NEH datasets, respectively. The outstanding performance and the improved generalization makes the method a reliable diagnostic aid for medical practitioners.
C1 [Das, Vineeta; Dandapat, Samarendra; Bora, Prabin Kumar] Indian Inst Technol Guwahati, Dept Elect & Elect Engn, Gauhati 781039, India.
C3 Indian Institute of Technology System (IIT System); Indian Institute of
   Technology (IIT) - Guwahati
RP Das, V (corresponding author), Indian Inst Technol Guwahati, Dept Elect & Elect Engn, Gauhati 781039, India.
EM vineetadas@iitg.ac.in; samaren@iitg.ac.in; prabin@iitg.ac.in
FU Department of Biotechnology, Government of India, under the North East
   Centre for Biological Sciences and Healthcare Engineering (NECBH)
   [BT/COE/34/SP28408/2018]
FX This work was supported by the Department of Biotechnology, Government
   of India, under the North East Centre for Biological Sciences and
   Healthcare Engineering (NECBH) Project BT/COE/34/SP28408/2018. The
   associate editor coordinating the review of this article and approving
   it for publication was Prof. Kea-Tiong Tang.
CR Albarrak A., 2013, PROC INT C MEDICAL I, P59
   Andrew Zisserman, 2015, Arxiv, DOI arXiv:1409.1556
   [Anonymous], 2015, DEEP LEARNING NATURE, DOI DOI 10.1038/NATURE14539
   Das V, 2020, IEEE SENS J, V20, P8746, DOI 10.1109/JSEN.2020.2985131
   Das V, 2020, IEEE SIGNAL PROC LET, V27, P1025, DOI 10.1109/LSP.2020.3000933
   Das V, 2020, IEEE SENSOR LETT, V4, DOI 10.1109/LSENS.2019.2963712
   Das V, 2019, BIOMED SIGNAL PROCES, V54, DOI 10.1016/j.bspc.2019.101605
   de Sisternes L, 2014, INVEST OPHTH VIS SCI, V55, P7093, DOI 10.1167/iovs.14-14918
   Drexler W, 2008, BIOL MED PHYS BIOMED, P1, DOI 10.1007/978-3-540-77550-8
   Fang LY, 2019, IEEE T MED IMAGING, V38, P1959, DOI 10.1109/TMI.2019.2898414
   Fang LY, 2019, J VIS COMMUN IMAGE R, V59, P327, DOI 10.1016/j.jvcir.2019.01.022
   Farsiu S, 2014, OPHTHALMOLOGY, V121, P162, DOI 10.1016/j.ophtha.2013.07.013
   Fujimoto JG, 2000, NEOPLASIA, V2, P9, DOI 10.1038/sj.neo.7900071
   Goodfellow I, 2016, ADAPT COMPUT MACH LE, P1
   Hassell JB, 2006, BRIT J OPHTHALMOL, V90, P593, DOI 10.1136/bjo.2005.086595
   He XX, 2020, NEUROCOMPUTING, V405, P37, DOI 10.1016/j.neucom.2020.04.044
   Hu J, 2018, PROC CVPR IEEE, P7132, DOI [10.1109/TPAMI.2019.2913372, 10.1109/CVPR.2018.00745]
   Huang LF, 2019, IEEE SIGNAL PROC LET, V26, P1026, DOI 10.1109/LSP.2019.2917779
   Karri SPK, 2017, BIOMED OPT EXPRESS, V8, P579, DOI 10.1364/BOE.8.000579
   Kermany DS, 2018, CELL, V172, P1122, DOI 10.1016/j.cell.2018.02.010
   Krizhevsky A, 2017, COMMUN ACM, V60, P84, DOI 10.1145/3065386
   Lemaitre G, 2016, J OPHTHALMOL, V2016, DOI 10.1155/2016/3298606
   Li F, 2019, BIOMED OPT EXPRESS, V10, P6204, DOI 10.1364/BOE.10.006204
   Liu YY, 2011, MED IMAGE ANAL, V15, P748, DOI 10.1016/j.media.2011.06.005
   Mekjavic PJ, 2019, VALUE HEALTH REG ISS, V19, P1, DOI 10.1016/j.vhri.2018.11.002
   Mishra SS, 2019, IEEE SIGNAL PROC LET, V26, P1793, DOI 10.1109/LSP.2019.2949388
   Qiu JM, 2019, COMPUT BIOL MED, V111, DOI 10.1016/j.compbiomed.2019.103327
   Rasti R, 2018, IEEE T MED IMAGING, V37, P1024, DOI 10.1109/TMI.2017.2780115
   Selvaraju RR, 2017, IEEE I CONF COMP VIS, P618, DOI 10.1109/ICCV.2017.74
   Sidibe D, 2017, COMPUT METH PROG BIO, V139, P109, DOI 10.1016/j.cmpb.2016.11.001
   Srinivasan PP, 2014, BIOMED OPT EXPRESS, V5, P3568, DOI 10.1364/BOE.5.003568
   Struk P, 2015, IEEE SENS J, V15, P7061, DOI 10.1109/JSEN.2015.2469547
   Sun YK, 2017, J BIOMED OPT, V22, DOI 10.1117/1.JBO.22.1.016012
   Sunija AP, 2021, COMPUT METH PROG BIO, V200, DOI 10.1016/j.cmpb.2020.105877
   Swillo R, 2008, IEEE SENS J, V8, P1138, DOI 10.1109/JSEN.2008.926180
   Venhuizen FG, 2017, INVEST OPHTH VIS SCI, V58, P2318, DOI 10.1167/iovs.16-20541
   Venhuizen FG, 2015, PROC SPIE, V9414, DOI 10.1117/12.2081521
   Wang X, 2020, IEEE J BIOMED HEALTH, V24, P3431, DOI 10.1109/JBHI.2020.2983730
   Yu F., 2015, ARXIV151107122, DOI DOI 10.1006/JMBI.1990.9999
   Zawadzki RJ, 2006, PROC SPIE, V6138, DOI 10.1117/12.647567
NR 40
TC 0
Z9 0
U1 3
U2 14
PU IEEE-INST ELECTRICAL ELECTRONICS ENGINEERS INC
PI PISCATAWAY
PA 445 HOES LANE, PISCATAWAY, NJ 08855-4141 USA
SN 1530-437X
EI 1558-1748
J9 IEEE SENS J
JI IEEE Sens. J.
PD OCT 15
PY 2021
VL 21
IS 20
BP 23256
EP 23265
DI 10.1109/JSEN.2021.3108642
PG 10
WC Engineering, Electrical & Electronic; Instruments & Instrumentation;
   Physics, Applied
WE Science Citation Index Expanded (SCI-EXPANDED)
SC Engineering; Instruments & Instrumentation; Physics
GA WJ6BS
UT WOS:000709128900114
DA 2023-01-31
ER

PT J
AU Gao, K
   Niu, SJ
   Ji, ZX
   Wu, ML
   Chen, Q
   Xu, RB
   Yuan, ST
   Fan, W
   Chen, YH
   Dong, JW
AF Gao, Kun
   Niu, Sijie
   Ji, Zexuan
   Wu, Menglin
   Chen, Qiang
   Xu, Rongbin
   Yuan, Songtao
   Fan, Wen
   Chen, Yuehui
   Dong, Jiwen
TI Double-branched and area-constraint fully convolutional networks for
   automated serous retinal detachment segmentation in SD-OCT images
SO COMPUTER METHODS AND PROGRAMS IN BIOMEDICINE
LA English
DT Article
DE Medical image segmentation; Central serous chorioretinopathy;
   Double-branched and area-constraint fully convolutional networks;
   Spectral domain optical coherence tomography
ID COHERENCE TOMOGRAPHY IMAGES; MACULAR EDEMA; FLUID; CHORIORETINOPATHY;
   LAYER; BOUNDARIES; FRAMEWORK; FEATURES; REGIONS
AB Background and objective: Quantitative assessment of subretinal fluid in spectral domain optical coherence tomography (SD-OCT) images is crucial for the diagnosis of central serous chorioretinopathy. For the subretinal fluid segmentation, the traditional methods need to segment retinal layers and then segment subretinal fluid. The layer segmentation has a high influence on subretinal fluid segmentation, so we aim to develop a deep learning model to segment subretinal fluid automatically without layer segmentation.
   Methods: In this paper, we propose a novel image-to-image double-branched and area-constraint fully convolutional networks (DA-FCN) for segmenting subretinal fluid in SD-OCT images. Firstly, the dataset is extended by mirroring image, which helps to overcome the over-fitting problem in the training stage. Then, double-branched structures are designed to learn the shallow coarse and deep representations from the SD-OCT images. DA-FCN model is directly trained using the image and corresponding pixel-based ground truth. Finally, we introduce a novel supervision mechanism by jointing the area loss L-A with the softmax loss L-S to learn more representative features.
   Results: The testing dataset with 52 SD-OCT volumes from 35 eyes of 35 patients is used for the evaluation of the proposed algorithm based on the cross-validation method. For the three criterions, including the true positive volume fraction, dice similarity coefficient, and positive predicative value, our method can obtain the results of (1) 94.3, 95.3, and 96.4 for dataset 1; (2) 97.3, 95.3, and 93.4 for dataset 2; (3) 93.0, 92.8, and 92.8 for dataset 3; (4) 89.7, 90.1, and 92.6 for dataset 4.
   Conclusion: In this work, we propose a novel fully convolutional network for the automatic segmentation of the subretinal fluid. By constructing the double branched structures and area constraint term, our method shows higher segmentation accuracy without layer segmentation compared with other methods. (C) 2019 Elsevier B.V. All rights reserved.
C1 [Gao, Kun; Niu, Sijie; Xu, Rongbin; Chen, Yuehui; Dong, Jiwen] Univ Jinan, Sch Informat Sci & Engn, Shandong Prov Key Lab Network Based Intelligent C, Jinan 250022, Shandong, Peoples R China.
   [Ji, Zexuan; Chen, Qiang] Nanjing Univ Sci & Technol, Sch Comp Sci & Engn, Nanjing 210094, Jiangsu, Peoples R China.
   [Wu, Menglin] Nanjing Tech Univ, Sch Comp Sci & Technol, Nanjing 210094, Jiangsu, Peoples R China.
   [Yuan, Songtao; Fan, Wen] Nanjing Med Univ, Affiliated Hosp 1, Dept Ophthalmol, Nanjing 210094, Jiangsu, Peoples R China.
C3 University of Jinan; Nanjing University of Science & Technology; Nanjing
   Tech University; Nanjing Medical University
RP Niu, SJ (corresponding author), Univ Jinan, Sch Informat Sci & Engn, Shandong Prov Key Lab Network Based Intelligent C, Jinan 250022, Shandong, Peoples R China.
EM sjniu@hotmail.com
RI chen, qiang/GWZ-7308-2022; chen, qiang/HGU-5418-2022
OI , Sijie/0000-0002-1401-9859; Gao, Kun/0000-0003-1729-2700
FU National Natural Science Foundation of China [61701192, 61671242,
   61671220, 61701222]; Natural Science Foundation of Shandong Province,
   China [ZR2017QF004]; China Postdoctoral Science Foundation
   [2017M612178]; Shandong Provincial Key Research, and Development Project
   [2017CXGC0810]; Natural Science Foundation for Universities of Jiangsu
   [17KJB510026]
FX The work was supported by the National Natural Science Foundation of
   China [grant numbers 61701192, 61671242, 61671220, 61701222]; the
   Natural Science Foundation of Shandong Province, China [grant number
   ZR2017QF004]; China Postdoctoral Science Foundation [grant number
   2017M612178]; the Shandong Provincial Key Research, and Development
   Project [grant number 2017CXGC0810]; Natural Science Foundation for
   Universities of Jiangsu [grant number 17KJB510026].
CR Ahn SJ, 2012, OPHTHAL SURG LAS IM, V43, P374, DOI 10.3928/15428877-20120628-01
   Akeret J, 2017, ASTRON COMPUT, V18, P35, DOI 10.1016/j.ascom.2017.01.002
   Antony BJ, 2016, PROC SPIE, V9784, DOI 10.1117/12.2214676
   Chen XJ, 2012, IEEE T MED IMAGING, V31, P1521, DOI 10.1109/TMI.2012.2191302
   Dansingani KK, 2016, AM J OPHTHALMOL, V166, P60, DOI 10.1016/j.ajo.2016.03.025
   Dou Q, 2016, IEEE T MED IMAGING, V35, P1182, DOI 10.1109/TMI.2016.2528129
   Dufour PA, 2013, IEEE T MED IMAGING, V32, P531, DOI 10.1109/TMI.2012.2225152
   Fang LY, 2017, BIOMED OPT EXPRESS, V8, P2732, DOI 10.1364/BOE.8.002732
   Farsiu S., 2008, P SOC PHOTO-OPT INS
   Fernandez DC, 2005, IEEE T MED IMAGING, V24, P929, DOI 10.1109/TMI.2005.848655
   Hua R, 2014, PHOTODIAGN PHOTODYN, V11, P519, DOI 10.1016/j.pdpdt.2014.07.005
   Kleesiek J, 2016, NEUROIMAGE, V129, P460, DOI 10.1016/j.neuroimage.2016.01.024
   Kuroda Y, 2016, AM J OPHTHALMOL, V169, P199, DOI 10.1016/j.ajo.2016.06.043
   Lang A, 2015, BIOMED OPT EXPRESS, V6, P155, DOI 10.1364/BOE.6.000155
   Li K, 2006, IEEE T PATTERN ANAL, V28, P119, DOI 10.1109/TPAMI.2006.19
   Long J, 2015, PROC CVPR IEEE, P3431, DOI 10.1109/CVPR.2015.7298965
   Montuoro A, 2017, BIOMED OPT EXPRESS, V8, P1874, DOI 10.1364/BOE.8.001874
   Novosel J, 2016, I S BIOMED IMAGING, P702, DOI 10.1109/ISBI.2016.7493363
   Quellec G, 2010, IEEE T MED IMAGING, V29, P1321, DOI 10.1109/TMI.2010.2047023
   Roberts P, 2016, INVEST OPHTH VIS SCI, V57, P1595, DOI 10.1167/iovs.15-18494
   Ronneberger O, 2015, LECT NOTES COMPUT SC, V9351, P234, DOI 10.1007/978-3-319-24574-4_28
   Roy G., 2017, BIOMED OPT EXPRESS, V8, P1874
   Schaap M, 2009, LECT NOTES COMPUT SC, V5636, P528, DOI 10.1007/978-3-642-02498-6_44
   Shi F, 2015, IEEE T MED IMAGING, V34, P441, DOI 10.1109/TMI.2014.2359980
   Shi XR, 2010, ADVANCES IN MANAGEMENT OF TECHNOLOGY, PT 2, P402
   Suk HI, 2015, TR AUGM HUM PERF, V5, P203, DOI 10.1007/978-94-017-7239-6_14
   Sun ZL, 2016, SCI REP-UK, V6, DOI 10.1038/srep21739
   Udupa JK, 2006, COMPUT MED IMAG GRAP, V30, P75, DOI 10.1016/j.compmedimag.2005.12.001
   Venhuizen FG, 2018, BIOMED OPT EXPRESS, V9, P1545, DOI 10.1364/BOE.9.001545
   Wang J, 2016, BIOMED OPT EXPRESS, V7, P1577, DOI 10.1364/BOE.7.001577
   Wang T, 2016, INFORM SCIENCES, V358, P92, DOI 10.1016/j.ins.2016.04.017
   Wilkins GR, 2012, IEEE T BIO-MED ENG, V59, P1109, DOI 10.1109/TBME.2012.2184759
   Wu ML, 2018, IEEE T BIO-MED ENG, V65, P87, DOI 10.1109/TBME.2017.2695461
   Wu ML, 2017, BIOMED OPT EXPRESS, V8, P4257, DOI 10.1364/BOE.8.004257
   Zheng YL, 2013, AM J OPHTHALMOL, V155, P277, DOI 10.1016/j.ajo.2012.07.030
NR 36
TC 25
Z9 25
U1 0
U2 14
PU ELSEVIER IRELAND LTD
PI CLARE
PA ELSEVIER HOUSE, BROOKVALE PLAZA, EAST PARK SHANNON, CO, CLARE, 00000,
   IRELAND
SN 0169-2607
EI 1872-7565
J9 COMPUT METH PROG BIO
JI Comput. Meth. Programs Biomed.
PD JUL
PY 2019
VL 176
BP 69
EP 80
DI 10.1016/j.cmpb.2019.04.027
PG 12
WC Computer Science, Interdisciplinary Applications; Computer Science,
   Theory & Methods; Engineering, Biomedical; Medical Informatics
WE Science Citation Index Expanded (SCI-EXPANDED)
SC Computer Science; Engineering; Medical Informatics
GA IC6QA
UT WOS:000471095400008
PM 31200913
DA 2023-01-31
ER

PT J
AU Rasti, R
   Mehridehnavi, A
   Rabbani, H
   Hajizadeh, F
AF Rasti, Reza
   Mehridehnavi, Alireza
   Rabbani, Hossein
   Hajizadeh, Fedra
TI Automatic diagnosis of abnormal macula in retinal optical coherence
   tomography images using wavelet-based convolutional neural network
   features and random forests classifier
SO JOURNAL OF BIOMEDICAL OPTICS
LA English
DT Article
DE classification; convolutional neural networks; feature learning; macular
   disease; retinal optical coherence tomography; spatial-frequency
   information
ID OCT IMAGES; LAYER SEGMENTATION; EDEMA; DEGENERATION; BOUNDARIES; AMD
AB The present research intends to propose a fully automatic algorithm for the classification of three-dimensional (3-D) optical coherence tomography (OCT) scans of patients suffering from abnormal macula from normal candidates. The method proposed does not require any denoising, segmentation, retinal alignment processes to assess the intraretinal layers, as well as abnormalities or lesion structures. To classify abnormal cases from the control group, a two-stage scheme was utilized, which consists of automatic subsystems for adaptive feature learning and diagnostic scoring. In the first stage, a wavelet-based convolutional neural network (CNN) model was introduced and exploited to generate B-scan representative CNN codes in the spatial-frequency domain, and the cumulative features of 3-D volumes were extracted. In the second stage, the presence of abnormalities in 3-D OCTs was scored over the extracted features. Two different retinal SD-OCT datasets are used for evaluation of the algorithm based on the unbiased fivefold cross-validation (CV) approach. The first set constitutes 3-D OCT images of 30 normal subjects and 30 diabetic macular edema (DME) patients captured from the Topcon device. The second publicly available set consists of 45 subjects with a distribution of 15 patients in age-related macular degeneration, DME, and normal classes from the Heidelberg device. With the application of the algorithm on overall OCT volumes and 10 repetitions of the fivefold CV, the proposed scheme obtained an average precision of 99.33% on dataset1 as a two-class classification problem and 98.67% on dataset2 as a three-class classification task. (C) 2018 Society of Photo-Optical Instrumentation Engineers (SPIE)
C1 [Rasti, Reza; Mehridehnavi, Alireza; Rabbani, Hossein] Isfahan Univ Med Sci, Sch Adv Technol Med, Isfahan Dept Biomed Engn, Esfahan, Iran.
   [Rasti, Reza; Mehridehnavi, Alireza; Rabbani, Hossein] Isfahan Univ Med Sci, Med Image & Signal Proc Res Ctr, Esfahan, Iran.
   [Hajizadeh, Fedra] Noor Eye Hosp, Noor Ophthalmol Res Ctr, Tehran, Iran.
C3 Isfahan University Medical Science; Isfahan University Medical Science
RP Mehridehnavi, A (corresponding author), Isfahan Univ Med Sci, Sch Adv Technol Med, Isfahan Dept Biomed Engn, Esfahan, Iran.; Mehridehnavi, A (corresponding author), Isfahan Univ Med Sci, Med Image & Signal Proc Res Ctr, Esfahan, Iran.
EM mehri@med.mui.ac.ir
RI Rabbani, Hossein/O-4987-2019; Rasti, Reza/AAQ-1323-2021; Rabbani,
   Hossein/H-7515-2014
OI Rabbani, Hossein/0000-0002-0551-3636; Rabbani,
   Hossein/0000-0002-0551-3636; Rasti, Reza/0000-0003-0010-788X; Hajizadeh,
   Fedra/0000-0002-2661-5439
FU Isfahan University of Medical Sciences [395645]
FX This work was supported in part by the Isfahan University of Medical
   Sciences, vice-chancellor of Research and Technology under Grant No.
   395645.
CR Abramoff MD, 2009, INVEST OPHTH VIS SCI, V50, P5778, DOI 10.1167/iovs.09-3790
   Amini Z, 2016, IEEE T MED IMAGING, V35, P1544, DOI 10.1109/TMI.2016.2519439
   Apostolopoulos S., 2016, ARXIV161003628
   Avni U, 2011, IEEE T MED IMAGING, V30, P733, DOI 10.1109/TMI.2010.2095026
   Bengio Y, 2013, IEEE T PATTERN ANAL, V35, P1798, DOI 10.1109/TPAMI.2013.50
   Breiman L., 2001, Machine Learning, V45, P5, DOI 10.1023/A:1010933404324
   Bressler Neil M, 2004, JAMA, V291, P1900, DOI 10.1001/jama.291.15.1900
   Chiu SJ, 2012, BIOMED OPT EXPRESS, V3, P1127, DOI 10.1364/BOE.3.001127
   Chollet F., 2015, KERAS
   Chong E., 2013, INTRO OPTIMIZATION
   Chui C, 1992, INTRO WAVELETS
   Dabov K, 2007, IEEE T IMAGE PROCESS, V16, P2080, DOI 10.1109/TIP.2007.901238
   DeBuc DC, 2009, J BIOMED OPT, V14, DOI 10.1117/1.3268773
   Esmaeili M, 2017, J ELECTR COMPUT ENG, V2017, DOI 10.1155/2017/4362603
   Esmaeili Mahdad, 2016, J Med Signals Sens, V6, P166
   Fang LY, 2017, INVEST OPHTH VIS SCI, V58
   Fang LY, 2017, BIOMED OPT EXPRESS, V8, P2732, DOI 10.1364/BOE.8.002732
   Fernandez DC, 2005, IEEE T MED IMAGING, V24, P929, DOI 10.1109/TMI.2005.848655
   Fujimoto JG, 2003, NAT BIOTECHNOL, V21, P1361, DOI 10.1038/nbt892
   Hassan B, 2016, J OPT SOC AM A, V33, P455, DOI 10.1364/JOSAA.33.000455
   Hirai FE, 2008, AM J OPHTHALMOL, V145, P700, DOI 10.1016/j.ajo.2007.11.019
   Ioffe S., 2015, P INT C MACH LEARN I, P448
   Kafieh R, 2013, MED IMAGE ANAL, V17, P907, DOI 10.1016/j.media.2013.05.006
   Kafieh R, 2013, PHYS MED BIOL, V58, P2925, DOI 10.1088/0031-9155/58/9/2925
   Karri SPK, 2017, BIOMED OPT EXPRESS, V8, P579, DOI 10.1364/BOE.8.000579
   Koprowski R, 2013, BIOMED ENG ONLINE, V12, DOI 10.1186/1475-925X-12-117
   Lecun Y, 1998, P IEEE, V86, P2278, DOI 10.1109/5.726791
   LeCun Y., 2014, ARXIV PREPRINT ARXIV
   Lee K, 2018, L N COMPUT VIS BIOME, V27, P862, DOI 10.1007/978-3-319-68195-5_94
   Liu YY, 2011, MED IMAGE ANAL, V15, P748, DOI 10.1016/j.media.2011.06.005
   Matsugu M, 2003, NEURAL NETWORKS, V16, P555, DOI 10.1016/S0893-6080(03)00115-1
   Miri MS, 2017, MED IMAGE ANAL, V39, P206, DOI 10.1016/j.media.2017.04.007
   Rabbani H, 2013, INT J BIOMED IMAGING, V2013, DOI 10.1155/2013/417491
   Rashno A., 2017, IEEE T BIOMED ENG, VPP
   Rasti R., 2017, IEEE T MED IMAGING, VPP
   Rasti R., 2015, COMPUT INTELL ELECT, V6, P1
   Rasti R, 2017, PATTERN RECOGN, V72, P381, DOI 10.1016/j.patcog.2017.08.004
   Schmidt-Erfurth U, 2014, BRIT J OPHTHALMOL, V98, P1144, DOI 10.1136/bjophthalmol-2014-305702
   Soille P., 2013, MORPHOLOGICAL IMAGE
   Srinivasan PP, 2014, BIOMED OPT EXPRESS, V5, P3568, DOI 10.1364/BOE.5.003568
   Srivastava N., 2013, THESIS, V182
   Sugmk J., 2014, 7 BIOMEDICAL ENG INT, V1, P1, DOI [10.1109/BMEiCON.2014.7017441, DOI 10.1109/BMEICON.2014.7017441]
   Sun YK, 2017, J BIOMED OPT, V22, DOI 10.1117/1.JBO.22.1.016012
   Tang JX, 2015, IEEE T GEOSCI REMOTE, V53, P1174, DOI 10.1109/TGRS.2014.2335751
   Team T T D, 2016, ARXIV160502688
   Venhuizen FG, 2015, PROC SPIE, V9414, DOI 10.1117/12.2081521
   Wang Y, 2016, BIOMED OPT EXPRESS, V7, P4928, DOI 10.1364/BOE.7.004928
   Williams T, 2016, 2016 15TH IEEE INTERNATIONAL CONFERENCE ON MACHINE LEARNING AND APPLICATIONS (ICMLA 2016), P233, DOI [10.1109/ICMLA.2016.36, 10.1109/ICMLA.2016.0046]
   Yang Q, 2010, OPT EXPRESS, V18, P21293, DOI 10.1364/OE.18.021293
   ZHANG W, 1990, APPL OPTICS, V29, P4790, DOI 10.1364/AO.29.004790
NR 50
TC 22
Z9 22
U1 1
U2 18
PU SPIE-SOC PHOTO-OPTICAL INSTRUMENTATION ENGINEERS
PI BELLINGHAM
PA 1000 20TH ST, PO BOX 10, BELLINGHAM, WA 98225 USA
SN 1083-3668
EI 1560-2281
J9 J BIOMED OPT
JI J. Biomed. Opt.
PD MAR
PY 2018
VL 23
IS 3
AR 035005
DI 10.1117/1.JBO.23.3.035005
PG 10
WC Biochemical Research Methods; Optics; Radiology, Nuclear Medicine &
   Medical Imaging
WE Science Citation Index Expanded (SCI-EXPANDED)
SC Biochemistry & Molecular Biology; Optics; Radiology, Nuclear Medicine &
   Medical Imaging
GA GB7IT
UT WOS:000429248800012
PM 29564864
OA gold
DA 2023-01-31
ER

PT J
AU Suyun, SB
   Tasdemir, S
   Bilis, S
   Milea, A
AF Suyun, Suleyman Burcin
   Tasdemir, Sakir
   Bilis, Serkan
   Milea, Alexandru
TI Using a Deep Learning System That Classifies Hypertensive Retinopathy
   Based on the Fundus Images of Patients of Wide Age
SO TRAITEMENT DU SIGNAL
LA English
DT Article
DE hypertensive retinopathy; convolutional neural networks; deep learning;
   fundus images; eye diseases; macular degeneration
ID DIABETIC-RETINOPATHY; RISK-FACTORS; MACULAR DEGENERATION; PREVALENCE;
   CHALLENGES; VALIDATION; GLAUCOMA
AB Range throughout Turkey in this paper, the author trained the continuous neural networks, and used a total of 4,000 fundus images, including images with different degrees of fundus disorders and images without disorders, so that CNN can detect whether the patient has hypertension and arteriosclerosis according to macular degeneration in the fundus images. In order to obtain more effective results from the deep learning structure using convolutional neural network, this paper prepared more data sets on the basis of Turkey, combined with the local data sets to educate the deep learning model, so as to integrate the data globally, which can help standardize the results and improve the accuracy. The system is used to diagnose retinal vascular degeneration, such as fundus vascular disease and macular edema disease. Based on this basic understanding, the research has been used for the detection and classification of hypertensive retinopathy that has similar causes. The author also points out the limitations of the system. Among them, the most important limitation is the need for long-term financial sustainability.
C1 [Suyun, Suleyman Burcin; Tasdemir, Sakir; Bilis, Serkan; Milea, Alexandru] Selcuk Univ, Fac Technol Comp Engn Dept, TR-42075 Konya, Turkey.
C3 Selcuk University
RP Suyun, SB (corresponding author), Selcuk Univ, Fac Technol Comp Engn Dept, TR-42075 Konya, Turkey.
EM 158164001004@lisansustu.selcuk.edu.tr
RI Tasdemir, Sakir/ABG-9044-2022
OI Tasdemir, Sakir/0000-0002-2433-246X; Suyun, Suleyman
   Burcin/0000-0003-2808-1861
CR Abramoff M.D., 2017, JAMA-J AM MED ASSOC, V318
   Abramoff MD, 2016, INVEST OPHTH VIS SCI, V57, P5200, DOI 10.1167/iovs.16-19964
   Allen H.F., 1970, ARCH OPHTHALMOL-CHIC, V83, P795
   [Anonymous], 1988, AM ACAD OPHTHALMOLOG, V13, P1
   [Anonymous], 2015, DEEP LEARNING NATURE, DOI DOI 10.1038/NATURE14539
   [Anonymous], DIABETESCARE, V35, P556
   Budak U, 2020, MED HYPOTHESES, V134, DOI 10.1016/j.mehy.2019.109426
   Burgess PI, 2013, BMC MED, V11, DOI 10.1186/1741-7015-11-157
   Cheung CMG, 2014, OPHTHALMOLOGY, V121, P1598, DOI 10.1016/j.ophtha.2014.02.004
   Cheung N, 2010, LANCET, V376, P124, DOI 10.1016/S0140-6736(09)62124-3
   Chew EY, 2015, OPHTHALMOLOGY, V122, P2155, DOI 10.1016/j.ophtha.2015.08.007
   Chong YH, 2017, OPHTHALMOLOGY, V124, P336, DOI 10.1016/j.ophtha.2016.11.016
   Chua J, 2015, JAMA OPHTHALMOL, V133, P938, DOI 10.1001/jamaophthalmol.2015.1478
   Gargeya R, 2017, OPHTHALMOLOGY, V124, P962, DOI 10.1016/j.ophtha.2017.02.008
   Gulshan V, 2016, JAMA-J AM MED ASSOC, V316, P2402, DOI 10.1001/jama.2016.17216
   HANKEY GJ, 1991, BMJ-BRIT MED J, V302, P499, DOI 10.1136/bmj.302.6775.499
   Hazin R, 2011, AM J OPHTHALMOL, V152, P723, DOI 10.1016/j.ajo.2011.06.022
   Jampol L.M., 1980, PRINCIPLES PRACTICE, V3, P1633
   Jonas JB, 2009, ACTA OPHTHALMOL, V87, P247, DOI 10.1111/j.1755-3768.2008.01385.x
   Lichter PR, 2003, AM J OPHTHALMOL, V136, P136, DOI 10.1016/S0002-9394(03)00143-0
   Lim G., 2014, WORKSH 28 AAAI C ART
   McGhee CNJ, 2003, CLIN EXP OPHTHALMOL, V31, P1, DOI 10.1046/j.1442-9071.2003.00612.x
   Murphy H.P., 1989, RETINA-J RET VIT DIS, V2, P449
   Nguyen HV, 2016, OPHTHALMOLOGY, V123, P2571, DOI 10.1016/j.ophtha.2016.08.021
   Ozkan I, 2017, GAZIOSMANPAS A BILIM, V6, P85
   SEED, BRIT J OPHTHALMOL, V99, P1614
   Shi Y, 2017, PLOS ONE, V12, DOI 10.1371/journal.pone.0175966
   Tang FY, 2017, SCI REP-UK, V7, DOI 10.1038/s41598-017-02767-0
   THOMAS RP, 1968, AM J OPHTHALMOL, V65, P729, DOI 10.1016/0002-9394(68)94390-0
   Ting DSW, 2011, CLIN EXP OPHTHALMOL, V39, P230, DOI 10.1111/j.1442-9071.2010.02446.x
   Ting DSW, 2017, JAMA-J AM MED ASSOC, V318, P2211, DOI 10.1001/jama.2017.18152
   Ting DSW, 2017, SCI REP-UK, V7, DOI 10.1038/s41598-017-08276-4
   Ting DSW, 2016, CLIN EXP OPHTHALMOL, V44, P260, DOI 10.1111/ceo.12696
   Umut K.A.Y.A., 2019, AVRUPA BILIM VE TEKN, P792, DOI [10.31590/ejosat.573248, DOI 10.31590/EJOSAT.573248]
   Varma R, 2017, AFRICAN AM EYE DIS S
   WALSH JB, 1982, OPHTHALMOLOGY, V89, P1127
   Wang LZZ, 2017, BRIT J OPHTHALMOL, V101, P1352, DOI 10.1136/bjophthalmol-2016-310002
   Wong TY, 2008, OPHTHALMOLOGY, V115, P1869, DOI 10.1016/j.ophtha.2008.05.014
   Wong TY, 2016, JAMA-J AM MED ASSOC, V316, P2366, DOI 10.1001/jama.2016.17563
NR 39
TC 1
Z9 1
U1 0
U2 4
PU INT INFORMATION & ENGINEERING TECHNOLOGY ASSOC
PI EDMONTON
PA #2020, SCOTIA PLACE TOWER ONE, 10060 JASPER AVE, EDMONTON, AB T5J 3R8,
   CANADA
SN 0765-0019
EI 1958-5608
J9 TRAIT SIGNAL
JI Trait. Signal
PD FEB
PY 2021
VL 38
IS 1
BP 207
EP 213
DI 10.18280/ts.380122
PG 7
WC Computer Science, Artificial Intelligence; Engineering, Electrical &
   Electronic
WE Science Citation Index Expanded (SCI-EXPANDED)
SC Computer Science; Engineering
GA RF5IR
UT WOS:000634872400022
OA Bronze
DA 2023-01-31
ER

PT J
AU Hwang, D
   Chou, YB
   Lin, TC
   Yang, HY
   Kao, ZK
   Kao, CL
   Yang, YP
   Chen, SJ
   Hsu, CC
   Jheng, YC
AF Hwang, De-Kuang
   Chou, Yu-Bai
   Lin, Tai-Chi
   Yang, Hsin-Yu
   Kao, Zih-Kai
   Kao, Chung-Lan
   Yang, Yi-Ping
   Chen, Shih-Jen
   Hsu, Chih-Chien
   Jheng, Ying-Chun
TI Optical coherence tomography-based diabetic macula edema screening with
   artificial intelligence
SO JOURNAL OF THE CHINESE MEDICAL ASSOCIATION
LA English
DT Article
DE Artificial intelligence; Optical coherence tomography; Vascular
   endothelial growth factor
AB Background:
   Optical coherence tomography (OCT) is considered as a sensitive and noninvasive tool to evaluate the macular lesions. In patients with diabetes mellitus (DM), the existence of diabetic macular edema (DME) can cause significant vision impairment and further intravitreal injection (IVI) of anti-vascular endothelial growth factor (VEGF) is needed. However, the increasing number of DM patients makes it a big burden for clinicians to manually determine whether DME exists in the OCT images. The artificial intelligence (AI) now enormously applied to many medical territories may help reduce the burden on clinicians.
   Methods:
   We selected DME patients receiving IVI of anti-VEGF or corticosteroid at Taipei Veterans General Hospital in 2017. All macular cross-sectional scan OCT images were collected retrospectively from the eyes of these patients from January 2008 to July 2018. We further established AI models based on convolutional neural network architecture to determine whether the DM patients have DME by OCT images.
   Results:
   Based on the convolutional neural networks, InceptionV3 and VGG16, our AI system achieved a high DME diagnostic accuracy of 93.09% and 92.82%, respectively. The sensitivity of the VGG16 and InceptionV3 models was 96.48% and 95.15%., respectively. The specificity was corresponding to 86.67% and 89.63% for VGG16 and InceptionV3, respectively. We further developed an OCT-driven platform based on these AI models.
   Conclusion:
   We successfully set up AI models to provide an accurate diagnosis of DME by OCT images. These models may assist clinicians in screening DME in DM patients in the future.
C1 [Hwang, De-Kuang; Chou, Yu-Bai; Lin, Tai-Chi; Yang, Hsin-Yu; Chen, Shih-Jen; Hsu, Chih-Chien] Taipei Vet Gen Hosp, Dept Ophthalmol, 201,Sect 2,Shi Pai Rd, Taipei 112, Taiwan.
   [Hwang, De-Kuang; Chou, Yu-Bai; Lin, Tai-Chi; Chen, Shih-Jen; Hsu, Chih-Chien] Natl Yang Ming Univ, Sch Med, Dept Ophthalmol, Taipei, Taiwan.
   [Kao, Zih-Kai; Yang, Yi-Ping; Jheng, Ying-Chun] Taipei Vet Gen Hosp, Dept Med Res, 201,Sect 2,Shi Pai Rd, Taipei 112, Taiwan.
   [Kao, Chung-Lan; Jheng, Ying-Chun] Taipei Vet Gen Hosp, Dept Phys Med & Rehabil, Taipei, Taiwan.
   [Kao, Chung-Lan; Jheng, Ying-Chun] Natl Yang Ming Univ, Sch Med, Dept Phys Med & Rehabil, Taipei, Taiwan.
   [Yang, Yi-Ping] Taipei Vet Gen Hosp, Dept Pharmacol, Taipei, Taiwan.
C3 Taipei Veterans General Hospital; National Yang Ming Chiao Tung
   University; Taipei Veterans General Hospital; Taipei Veterans General
   Hospital; National Yang Ming Chiao Tung University; Taipei Veterans
   General Hospital
RP Hsu, CC (corresponding author), Taipei Vet Gen Hosp, Dept Ophthalmol, 201,Sect 2,Shi Pai Rd, Taipei 112, Taiwan.; Jheng, YC (corresponding author), Taipei Vet Gen Hosp, Dept Med Res, 201,Sect 2,Shi Pai Rd, Taipei 112, Taiwan.
EM chihchienym@gmail.com; cycom1220@gmail.com
RI Hwang, DK De-Kuang/J-3931-2016
OI Hwang, DK De-Kuang/0000-0001-6346-8485; Kao, Zih-Kai/0000-0002-1662-3873
FU Taiwan Ministry of Science and Technology [MOST-108-2314-B-010-042-MY3,
   MOST-108-2811-B-010-541, MOST-1082314-B-075-055]; Taipei Veterans
   General Hospital [CI-109-19]
FX We thank Ying-Hsuan Wu, Feng-Yuan Yang for data collection, and thank
   Hsin-Yi Huang for serving as a scientific advisor of the project. This
   study was assisted in part by Big Data Center of Taipei Veterans General
   Hospital. This research was funded by the Taiwan Ministry of Science and
   Technology (MOST-108-2314-B-010-042-MY3, MOST-108-2811-B-010-541,
   MOST-1082314-B-075-055), Taipei Veterans General Hospital (CI-109-19).
CR Andrew Zisserman, 2015, Arxiv, DOI arXiv:1409.1556
   [Anonymous], 2012, DIGEST DIS SCI, DOI DOI 10.1007/s10620-012-2259-4
   Chan GCY, 2017, 2017 IEEE INT C SIGN
   Funakoshi M, 2017, PLOS ONE, V12, DOI 10.1371/journal.pone.0176087
   HUANG D, 1991, SCIENCE, V254, P1178, DOI 10.1126/science.1957169
   Hwang DK, 2019, THERANOSTICS, V9, P232, DOI 10.7150/thno.28447
   Ioffe S., 2015, P INT C MACH LEARN I, P448
   Kim BY, 2006, AM J OPHTHALMOL, V142, P405, DOI 10.1016/j.ajo.2006.04.023
   Mori Y, 2018, ANN INTERN MED, V169, P357, DOI 10.7326/M18-0249
   Russakovsky O, 2015, INT J COMPUT VISION, V115, P211, DOI 10.1007/s11263-015-0816-y
   STEIN MR, 1971, AM J OPHTHALMOL, V72, P861, DOI 10.1016/0002-9394(71)91681-3
   Szegedy C., 2016, IEEE C COMPUTER VISI, P2818
   Wang SD, 2020, OPEN MED-WARSAW, V15, P190, DOI 10.1515/med-2020-0028
   Wilkinson CP, 2003, OPHTHALMOLOGY, V110, P1677, DOI 10.1016/S0161-6420(03)00475-5
NR 14
TC 7
Z9 7
U1 1
U2 5
PU LIPPINCOTT WILLIAMS & WILKINS
PI PHILADELPHIA
PA TWO COMMERCE SQ, 2001 MARKET ST, PHILADELPHIA, PA 19103 USA
SN 1726-4901
EI 1728-7731
J9 J CHIN MED ASSOC
JI J. Chin. Med. Assoc.
PD NOV
PY 2020
VL 83
IS 11
BP 1034
EP 1038
DI 10.1097/JCMA.0000000000000351
PG 5
WC Medicine, General & Internal
WE Science Citation Index Expanded (SCI-EXPANDED)
SC General & Internal Medicine
GA OP0SL
UT WOS:000587785600012
PM 32452907
OA hybrid, Green Published
DA 2023-01-31
ER

PT J
AU Rajagopalan, N
   Narasimhan, V
   Vinjimoor, SK
   Aiyer, J
AF Rajagopalan, Nithya
   Narasimhan, Venkateswaran
   Vinjimoor, Swetha Kunnavakkam
   Aiyer, Janani
TI Deep CNN framework for retinal disease diagnosis using optical coherence
   tomography images
SO JOURNAL OF AMBIENT INTELLIGENCE AND HUMANIZED COMPUTING
LA English
DT Article
DE Deep learning; Convolutional neural networks; Retinal optical; Coherence
   tomography; Denoising
ID CLASSIFICATION
AB Accurate and robust diagnosis of retinal diseases using OCT imaging is considered an essential part for clinical utility. We propose a deep learning based, a fully automated diagnosis system for detecting retinal disorders namely, Drusen macular degeneration (DMD) and diabetic macular edema (DME) using optical coherence tomography (OCT) Images. If it is not diagnosed and treated, these degenerative abnormalities may result in moderate to severe vision loss. Early detection of these diseases reduces the risk of further complications and expedites the treatment process. We propose a deep convolutional neural network (CNN) framework for the diagnosis and classification into Normal, DMD and DME effectively. First, despeckling of the input OCT images is performed using the Kuan filter to remove inherent speckle noise. Further, the CNN network is tuned using hyperparameter optimization techniques. Additionally, K-fold validation is performed to ensure complete usage of the dataset. We evaluate the proposed model with number of performance metrics using Mendeley database consisting of labelled OCT images. The resulting classification accuracy of the proposed model is 95.7%. Further, an authoritative study is performed between the pre-trained models and proposed framework using the acquired performance metrics to demonstrate the efficacy of our model.
C1 [Rajagopalan, Nithya; Vinjimoor, Swetha Kunnavakkam; Aiyer, Janani] Sri Sivasubramaniya Nadar Coll Engn, Dept Biomed Engn, Chennai 603110, Tamil Nadu, India.
   [Narasimhan, Venkateswaran] Sri Sivasubramaniya Nadar Coll Engn, Dept Elect & Commun Engn, Chennai 603110, Tamil Nadu, India.
C3 SSN College of Engineering; SSN College of Engineering
RP Rajagopalan, N (corresponding author), Sri Sivasubramaniya Nadar Coll Engn, Dept Biomed Engn, Chennai 603110, Tamil Nadu, India.
EM nithyarphd2020@gmail.com
CR Ahmed E., 2015, IEEE C COMP VIS PATT, DOI DOI 10.1109/CVPR.2015.7299016
   Ambati J, 2012, NEURON, V75, P26, DOI 10.1016/j.neuron.2012.06.018
   Andrew Zisserman, 2015, Arxiv, DOI arXiv:1409.1556
   Anthimopoulos M, 2016, IEEE T MED IMAGING, V35, P1207, DOI 10.1109/TMI.2016.2535865
   Awais M, 2017, IEEE I C SIGNAL IMAG, P489
   Bardenet R., 2013, INT C MACH LEARN, P199
   Bengio Y, 2004, J MACH LEARN RES, V5, P1089
   Bergstra J, 2012, J MACH LEARN RES, V13, P281
   Choi JY, 2017, PLOS ONE, V12, DOI 10.1371/journal.pone.0187336
   Claesen M., 2015, HYPERPARAMETER SEARC, DOI DOI 10.48550/ARXIV.1502.02127
   Farsiu S, 2014, OPHTHALMOLOGY, V121, P162, DOI 10.1016/j.ophtha.2013.07.013
   FUJIMOTO JG, 1995, NAT MED, V1, P970, DOI 10.1038/nm0995-970
   Gadekallu TR, 2020, J AMB INTEL HUM COMP, DOI 10.1007/s12652-020-01963-7
   Glorot X., 2011, P 14 INT C ART INT, P315
   He TX, 2004, COMPUT MATH APPL, V48, P1319, DOI 10.1016/j.camwa.2004.10.029
   Howard A., 2017, MOBILENETS EFFICIENT
   Jaybhay J., 2015, SIGNAL REUTERS IMAGE, V6, P71, DOI [10.5121/sipij.2015.6306, DOI 10.5121/SIPIJ.2015.6306]
   Kermany DS, 2018, CELL, V172, P1122, DOI 10.1016/j.cell.2018.02.010
   Krizhevsky A, 2017, COMMUN ACM, V60, P84, DOI 10.1145/3065386
   Lecun Y, 1998, P IEEE, V86, P2278, DOI 10.1109/5.726791
   LeCun Y., 2014, ARXIV PREPRINT ARXIV
   Lee CS, 2017, OPHTHALMOL RETINA, V1, P322, DOI 10.1016/j.oret.2016.12.009
   Li W, 2014, PROC CVPR IEEE, P152, DOI 10.1109/CVPR.2014.27
   Neri G., 1999, WILEY ENCY ELECT ELE, P1
   Nwankpa C, 2018, COMPUT RES REPOSITOR
   Perdomo O, 2018, I S BIOMED IMAGING, P1423
   SAHU S, 2018, J AMB INTEL HUM COMP, P1, DOI DOI 10.1007/S12652-018-0823-2
   Sivaramakrishnan R, 2017, 2017 IEEE LIFE SCIENCES CONFERENCE (LSC), P71
   Wenick AS, 2012, MIDDLE EAST AFR J OP, V19, P4, DOI 10.4103/0974-9233.92110
   Yamashita R, 2018, INSIGHTS IMAGING, V9, P611, DOI [10.1007/s13244-018-0639-9, 10.1007/978-3-319-98666-1_1]
   Yu K, 2001, OPT EXPRESS, V9, P24, DOI 10.1364/OE.9.000024
   Zheng H, 2015, IEEE IJCNN
NR 32
TC 12
Z9 12
U1 3
U2 15
PU SPRINGER HEIDELBERG
PI HEIDELBERG
PA TIERGARTENSTRASSE 17, D-69121 HEIDELBERG, GERMANY
SN 1868-5137
EI 1868-5145
J9 J AMB INTEL HUM COMP
JI J. Ambient Intell. Humaniz. Comput.
PD JUL
PY 2021
VL 12
IS 7
BP 7569
EP 7580
DI 10.1007/s12652-020-02460-7
EA AUG 2020
PG 12
WC Computer Science, Artificial Intelligence; Computer Science, Information
   Systems; Telecommunications
WE Science Citation Index Expanded (SCI-EXPANDED)
SC Computer Science; Telecommunications
GA TB9WL
UT WOS:000560995800015
DA 2023-01-31
ER

PT J
AU Huang, CX
   Zong, YS
   Ding, YM
   Luo, X
   Clawson, K
   Peng, YH
AF Huang, Chenxi
   Zong, Yongshuo
   Ding, Yimin
   Luo, Xin
   Clawson, Kathy
   Peng, Yonghong
TI A new deep learning approach for the retinal hard exudates detection
   based on superpixel multi-feature extraction and patch-based CNN
SO NEUROCOMPUTING
LA English
DT Article
DE Retinal hard exudates; Superpixel; Feature extraction; Deep learning;
   Automatic diagnosis
ID COLOR FUNDUS IMAGES; DIABETIC-RETINOPATHY; AUTOMATED DETECTION; VESSEL
   SEGMENTATION; PHOTOGRAPHS
AB Diabetic Retinopathy (DR) is a severe complication of chronic diabetes causing significant visual deterioration and may lead to blindness with delay of being treated. Exudative diabetic maculopathy, a form of macular edema where hard exudates (HE) develop, is a frequent cause of visual deterioration in DR. The detection of HE comprises a significant role in the DR diagnosis. In this paper, an automatic exudates detection method based on superpixel multi-feature extraction and patch-based deep convolutional neural network is proposed. Firstly, superpixels, regarded as candidates, are generated on each resized image using the superpixel segmentation algorithm called Simple Linear Iterative Clustering (SLIC). Then, 25 features extracted from resized images and patches are generated on each feature. Patches are subsequently used to train a deep convolutional neural network, which distinguishes the hard exudates from the background. Experiments conducted on three publicly available datasets (DiaretDB1, e-ophtha EX and IDRiD) demonstrate that our proposed methodology achieved superior HE detection when compared with current state-of-art algorithms. (C) 2020 Elsevier B.V. All rights reserved.
C1 [Huang, Chenxi] Xiamen Univ, Sch Informat, Xiamen, Peoples R China.
   [Zong, Yongshuo] Tongji Univ, Dept Comp Sci, Shanghai, Peoples R China.
   [Ding, Yimin; Luo, Xin] Tongji Univ, Sch Elect & Informat Engn, Shanghai, Peoples R China.
   [Clawson, Kathy] Univ Sunderland, Sch Comp Sci, St Peter Campus, Sunderland, England.
   [Peng, Yonghong] Manchester Metropolitan Univ, Dept Comp & Math, Manchester, Lancs, England.
C3 Xiamen University; Tongji University; Tongji University; University of
   Sunderland; Manchester Metropolitan University
RP Peng, YH (corresponding author), Manchester Metropolitan Univ, Dept Comp & Math, Manchester, Lancs, England.
EM supermonkeyxi@xmu.edu.cn; Kathy.Clawson@sunderland.ac.uk;
   Y.Peng@mmu.ac.uk
RI Peng, Yonghong/ABD-5633-2021
FU National Natural Science Foundation (NSFC) of China (NSFC) [62002304]
FX This work was supported in part by the National Natural Science
   Foundation (NSFC) of China (NSFC) under the Grant of 62002304.
CR Achanta R, 2012, IEEE T PATTERN ANAL, V34, P2274, DOI 10.1109/TPAMI.2012.120
   Ali S, 2013, COMPUT MED IMAG GRAP, V37, P358, DOI 10.1016/j.compmedimag.2013.06.006
   [Anonymous], 2018, DETECTION HARD EXUDA
   Borsos Balint, 2019, ACTA U SAPIENTIAE IN, V11
   Chutatape O, 2005, IEEE C COMP VIS PATT
   Decenciere E, 2013, IRBM, V34, P196, DOI 10.1016/j.irbm.2013.01.010
   Derksen D, 2020, REMOTE SENS-BASEL, V12, DOI 10.3390/rs12030513
   Ege BM, 2000, COMPUT METH PROG BIO, V62, P165, DOI 10.1016/S0169-2607(00)00065-1
   Farooq A, 2019, REMOTE SENS-BASEL, V11, DOI 10.3390/rs11141692
   Galdran A, 2019, ACTA OPHTHALMOL, V97, DOI 10.1111/j.1755-37682019.5391
   Garcia M, 2009, ANN BIOMED ENG, V37, P1448, DOI 10.1007/s10439-009-9707-0
   Giancardo L, 2009, IFMBE PROC, V25, P292, DOI 10.1007/978-3-642-03891-4_78
   He K., 2016, P IEEE C COMPUTER VI, P770, DOI [DOI 10.1109/CVPR.2016.90, 10.1109/CVPR.2016.90]
   Huang CX, 2020, INT J OPHTHALMOL-CHI, V13, P239, DOI 10.18240/ijo.2020.02.06
   Imani E, 2016, COMPUT METH PROG BIO, V133, P195, DOI 10.1016/j.cmpb.2016.05.016
   JayaKumari C, 2012, PROCEDIA ENGINEER, V30, P297, DOI 10.1016/j.proeng.2012.01.864
   Jiang XY, 2003, IEEE T PATTERN ANAL, V25, P131, DOI 10.1109/TPAMI.2003.1159954
   Kang YF, 2020, J MED IMAG HEALTH IN, V10, P1225, DOI 10.1166/jmihi.2020.3025
   Karkuzhali S, 2019, J MED SYST, V43, DOI 10.1007/s10916-019-1313-6
   Karkuzhali Suriyasekeran, 2020, ADV EXP MED BIOL
   Kauppi T., 2007, P BMVC, V1, P1, DOI DOI 10.5244/C.21.15
   Khojasteh P, 2019, COMPUT BIOL MED, V104, P62, DOI 10.1016/j.compbiomed.2018.10.031
   Khojasteh P, 2018, BMC OPHTHALMOL, V18, DOI 10.1186/s12886-018-0954-4
   Li HQ, 2004, IEEE T BIO-MED ENG, V51, P246, DOI 10.1109/TBME.2003.820400
   Lowell J, 2004, IEEE T MED IMAGING, V23, P256, DOI 10.1109/TMI.2003.823261
   Maji D., 2016, ENSEMBLE DEEP CONVOL
   Niemeijer M, 2004, PROC SPIE, V5370, P648, DOI 10.1117/12.535349
   Niemeijer M, 2007, INVEST OPHTH VIS SCI, V48, P2260, DOI 10.1167/iovs.06-0996
   Osareh A., 2001, MED IMAGE UNDERST AN, P49
   PHILLIPS R, 1993, GRAEF ARCH CLIN EXP, V231, P90, DOI 10.1007/BF00920219
   Porwal P, 2018, DATA, V3, DOI 10.3390/data3030025
   Prentasic P, 2016, COMPUT METH PROG BIO, V137, P281, DOI 10.1016/j.cmpb.2016.09.018
   Ren XF, 2003, NINTH IEEE INTERNATIONAL CONFERENCE ON COMPUTER VISION, VOLS I AND II, PROCEEDINGS, P10
   Rezatofighi S.H., C P ANN INT C IEEE E
   Sanchez CI, 2009, MED IMAGE ANAL, V13, P650, DOI 10.1016/j.media.2009.05.005
   SHAMOON H, 1993, NEW ENGL J MED, V329, P977, DOI 10.1056/nejm199309303291401
   Sheng B, 2019, IEEE T CYBERNETICS, V49, P2707, DOI 10.1109/TCYB.2018.2833963
   Sinthanayothin C, 2002, DIABETIC MED, V19, P105, DOI 10.1046/j.1464-5491.2002.00613.x
   Sreng Syna, 2013, 2013 International Conference on Information Technology and Electrical Engineering (ICITEE), P31, DOI 10.1109/ICITEED.2013.6676206
   Staal J, 2004, IEEE T MED IMAGING, V23, P501, DOI 10.1109/TMI.2004.825627
   Sun R, 2020, INT J REMOTE SENS, V41, P4995, DOI 10.1080/01431161.2020.1727584
   Vimala GSAG, 2013, 7TH INTERNATIONAL CONFERENCE ON INTELLIGENT SYSTEMS AND CONTROL (ISCO 2013), P280, DOI 10.1109/ISCO.2013.6481163
   Walter T, 2002, IEEE T MED IMAGING, V21, P1236, DOI 10.1109/TMI.2002.806290
   Wang H, 2020, COMPUT METH PROG BIO, V191, DOI 10.1016/j.cmpb.2020.105398
   Welfer D, 2010, COMPUT MED IMAG GRAP, V34, P228, DOI 10.1016/j.compmedimag.2009.10.001
   Xie SH, 2013, 2013 THIRD INTERNATIONAL CONFERENCE ON INTELLIGENT SYSTEM DESIGN AND ENGINEERING APPLICATIONS (ISDEA), P1225, DOI 10.1109/ISDEA.2012.289
   Yan QF, 2019, MED PHYS, V46, P4531, DOI 10.1002/mp.13746
   Yu S, 2017, IEEE ENG MED BIO, P1744, DOI 10.1109/EMBC.2017.8037180
   Zhang XW, 2014, MED IMAGE ANAL, V18, P1026, DOI 10.1016/j.media.2014.05.004
   Zhou W, 2017, IEEE ACCESS, V5, P17077, DOI 10.1109/ACCESS.2017.2740239
NR 50
TC 5
Z9 6
U1 3
U2 24
PU ELSEVIER
PI AMSTERDAM
PA RADARWEG 29, 1043 NX AMSTERDAM, NETHERLANDS
SN 0925-2312
EI 1872-8286
J9 NEUROCOMPUTING
JI Neurocomputing
PD SEP 10
PY 2021
VL 452
BP 521
EP 533
DI 10.1016/j.neucom.2020.07.145
EA JUN 2021
PG 13
WC Computer Science, Artificial Intelligence
WE Science Citation Index Expanded (SCI-EXPANDED)
SC Computer Science
GA SU4ED
UT WOS:000663092100005
OA Green Accepted
DA 2023-01-31
ER

PT J
AU Elwin, JGR
   Mandala, J
   Maram, B
   Kumar, RR
AF Elwin, J. Granty Regina
   Mandala, Jyothi
   Maram, Balajee
   Kumar, R. Ramesh
TI Ar-HGSO: Autoregressive-Henry Gas Sailfish Optimization enabled deep
   learning model for diabetic retinopathy detection and severity level
   classification
SO BIOMEDICAL SIGNAL PROCESSING AND CONTROL
LA English
DT Article
DE Diabetic retinopathy; Entropy Weighted and kernalized Power k-Means
   Clustering; Deep Convolutional Neural Network; Shepard Convolutional
   Neural network; Henry Gas Solubility Optimization model
ID IMAGES; ALGORITHM
AB Diabetic Retinopathy (DR) is one the most important problems of diabetics and it directs to the main cause of blindness. When proper treatment is afforded for DR patients, almost 90% of patients are protected from visual damage. DR does not produce any symptoms at the initial phase of the disease, thus various physical assessments, namely pupil dilation, visual acuity test, and so on are needed for DR disease detection. It is more complex to detect the DR during manual testing, because of the variations and complications of DR. The early detection and appropriate treatment assist to prevent vision loss for DR patients. Thus, it is very indispensable to categorize the levels and severity of DR for recommendation of essential treatment. In this paper, Autoregressive-Henry Gas Sailfish Optimization (Ar-HGSO)-based deep learning technique is proposed for DR detection and severity level classification of DR and Macular Edema (ME) based on color fundus images. The segmentation process is more essential for proper detection and classification process, which segments the image into various subgroups. The Deep Learning approach is utilized for effective identification of DR and severity classification of DR and ME. Moreover, the deep learning technique is trained by the designed Ar-HGSO scheme for obtaining better performance. The performance of the devised technique is evaluated using the IDRID dataset and DDR dataset. The introduced Ar-HGSO-based deep learning approach obtained better performance than other existing DR detection and classification techniques with regards to testing accuracy, sensitivity, and specificity of 0.9142, 0.9254, and 0.9142 using the IDRID dataset.
C1 [Elwin, J. Granty Regina] Sri Krishna Coll Engn & Technol, Dept Informat Technol, Coimbatore, India.
   [Mandala, Jyothi] Christ Univ, Dept Comp Sci & Engn, Bangalore, India.
   [Maram, Balajee] Chitkara Univ, Inst Engn & Technol, Dept Comp Sci & Engn, Chandigarh, Himachal Prades, India.
   [Kumar, R. Ramesh] Sri Krishna Coll Technol, Dept Informat Technol, Coimbatore, India.
C3 Sri Krishna College of Engineering & Technology; Christ University;
   Chitkara University, Punjab; Panjab University
RP Elwin, JGR (corresponding author), Sri Krishna Coll Engn & Technol, Dept Informat Technol, Coimbatore, India.
EM grantyreginaelwinj@skcet.ac.in
RI mandala, jyothi/ABA-7517-2021; R, Ramesh Kumar/AAS-9032-2021; maram,
   balajee/ABG-4437-2020; Maram, Balajee/AAK-7428-2021; J, Granty Regina
   Elwin/C-3049-2017
OI mandala, jyothi/0000-0002-6250-3397; R, Ramesh
   Kumar/0000-0001-9245-1869; Maram, Balajee/0000-0001-5635-5642; J, Granty
   Regina Elwin/0000-0001-7370-0268
CR Acharya UR, 2016, COMPUT BIOL MED, V75, P54, DOI 10.1016/j.compbiomed.2016.04.015
   AlBalushi Fatema Murshid.., 2020, MULTIMEDIA RES, V3
   Araujo T, 2020, IEEE ACCESS, V8, P182462, DOI 10.1109/ACCESS.2020.3028960
   Bhardwaj C, 2021, J DIGIT IMAGING, V34, P440, DOI 10.1007/s10278-021-00418-5
   Bodapati JD, 2021, J AMB INTEL HUM COMP, V12, P9825, DOI 10.1007/s12652-020-02727-z
   Chakraborty S, 2020, PR MACH LEARN RES, V108, P691
   Costa P, 2018, IEEE T MED IMAGING, V37, P781, DOI 10.1109/TMI.2017.2759102
   Das S, 2021, BIOMED SIGNAL PROCES, V68, DOI 10.1016/j.bspc.2021.102600
   Engle RF, 2004, J BUS ECON STAT, V22, P367, DOI 10.1198/073500104000000370
   github, DDR DATASET
   Grewal PS, 2018, CAN J OPHTHALMOL, V53, P309, DOI 10.1016/j.jcjo.2018.04.019
   Gulshan V, 2016, JAMA-J AM MED ASSOC, V316, P2402, DOI 10.1001/jama.2016.17216
   Hashim FA, 2019, FUTURE GENER COMP SY, V101, P646, DOI 10.1016/j.future.2019.07.015
   ieee- dataport, INDIAN DIABETIC RETI
   Jadhav AS, 2021, EVOL INTELL, V14, P1431, DOI 10.1007/s12065-020-00400-0
   Ledda C, 2020, ANTIOXIDANTS-BASEL, V9, DOI 10.3390/antiox9010030
   Li Yixin, 2022, APPL INTELL
   Nair A.T., 2019, MULTIMEDIA RES, V2, P43
   Ninupreetha N. S., 2018, MULTIMEDIA RES, V1, P17
   Quellec G, 2017, MED IMAGE ANAL, V39, P178, DOI 10.1016/j.media.2017.04.012
   Qureshi I, 2021, MULTIMED TOOLS APPL, V80, P11691, DOI 10.1007/s11042-020-10238-4
   Rahaman MM, 2021, COMPUT BIOL MED, V136, DOI 10.1016/j.compbiomed.2021.104649
   Rahaman MM, 2020, J X-RAY SCI TECHNOL, V28, P821, DOI 10.3233/XST-200715
   Rashmi N.., 2020, INT J PERVASIVE COMP
   Rashmi N. Mrinal Sarvagya., 2019, INT J EMERGING TECHN, V10, P260
   Ren J. S., 2015, P 28 INT C NEURAL IN, P901
   Saeed F, 2021, IEEE ACCESS, V9, P41344, DOI 10.1109/ACCESS.2021.3065273
   Saranya P, 2020, J AMB INTEL HUM COMP, DOI 10.1007/s12652-020-02518-6
   Shadravan S, 2019, ENG APPL ARTIF INTEL, V80, P20, DOI 10.1016/j.engappai.2019.01.001
   Shankar K, 2020, IEEE ACCESS, V8, P118164, DOI 10.1109/ACCESS.2020.3005152
   Shankar K, 2020, PATTERN RECOGN LETT, V133, P210, DOI 10.1016/j.patrec.2020.02.026
   Sikder N, 2021, SYMMETRY-BASEL, V13, DOI 10.3390/sym13040670
   Tu FB, 2017, IEEE T VLSI SYST, V25, P2220, DOI 10.1109/TVLSI.2017.2688340
   Wan SH, 2018, COMPUT ELECTR ENG, V72, P274, DOI 10.1016/j.compeleceng.2018.07.042
   Xue D, 2020, IEEE ACCESS, V8, P104603, DOI 10.1109/ACCESS.2020.2999816
   Zhao H, 2018, MED IMAGE ANAL, V49, P14, DOI 10.1016/j.media.2018.07.001
NR 36
TC 0
Z9 0
U1 2
U2 2
PU ELSEVIER SCI LTD
PI OXFORD
PA THE BOULEVARD, LANGFORD LANE, KIDLINGTON, OXFORD OX5 1GB, OXON, ENGLAND
SN 1746-8094
EI 1746-8108
J9 BIOMED SIGNAL PROCES
JI Biomed. Signal Process. Control
PD AUG
PY 2022
VL 77
AR 103712
DI 10.1016/j.bspc.2022.103712
EA MAY 2022
PG 17
WC Engineering, Biomedical
WE Science Citation Index Expanded (SCI-EXPANDED)
SC Engineering
GA 1U6JP
UT WOS:000805516900001
DA 2023-01-31
ER

PT J
AU Shah, P
   Mishra, DK
   Shanmugam, MP
   Doshi, B
   Jayaraj, H
   Ramanjulu, R
AF Shah, Payal
   Mishra, Divyansh K.
   Shanmugam, Mahesh P.
   Doshi, Bindiya
   Jayaraj, Hariprasad
   Ramanjulu, Rajesh
TI Validation of Deep Convolutional Neural Network-based algorithm for
   detection of diabetic retinopathy - Artificial intelligence versus
   clinician for screening
SO INDIAN JOURNAL OF OPHTHALMOLOGY
LA English
DT Article
DE Deep convolutional neural networks; diabetic retinopathy screening;
   machine learning; validation of artificial intelligence
AB Purpose: Deep learning is a newer and advanced subfield in artificial intelligence (AI). The aim of our study is to validate a machine-based algorithm developed based on deep convolutional neural networks as a tool for screening to detect referable diabetic retinopathy (DR). Methods: An AI algorithm to detect DR was validated at our hospital using an internal dataset consisting of 1,533 macula-centered fundus images collected retrospectively and an external validation set using Methods to Evaluate Segmentation and Indexing Techniques in the field of Retinal Ophthalmology (MESSIDOR) dataset. Images were graded by two retina specialists as any DR, prompt referral (moderate nonproliferative diabetic retinopathy (NPDR) or above or presence of macular edema) and sight-threatening DR/STDR (severe NPDR or above) and compared with AI results. Sensitivity, specificity, and area under curve (AUC) for both internal and external validation sets for any DR detection, prompt referral, and STDR were calculated. Interobserver agreement using kappa value was calculated for both the sets and two out of three agreements for DR grading was considered as ground truth to compare with AI results. Results: In the internal validation set, the overall sensitivity and specificity was 99.7% and 98.5% for Any DR detection and 98.9% and 94.84% for Prompt referral respectively. The AUC was 0.991 and 0.969 for any DR detection and prompt referral respectively. The agreement between two observers was 99.5% and 99.2% for any DR detection and prompt referral with a kappa value of 0.94 and 0.96, respectively. In the external validation set (MESSIDOR 1), the overall sensitivity and specificity was 90.4% and 91.0% for any DR detection and 94.7% and 97.4% for prompt referral, respectively. The AUC was. 907 and. 960 for any DR detection and prompt referral, respectively. The agreement between two observers was 98.5% and 97.8% for any DR detection and prompt referral with a kappa value of 0.971 and 0.980, respectively. Conclusion: With increasing diabetic population and growing demand supply gap in trained resources, AI is the future for early identification of DR and reducing blindness. This can revolutionize telescreening in ophthalmology, especially where people do not have access to specialized health care.
C1 [Shah, Payal; Mishra, Divyansh K.; Shanmugam, Mahesh P.; Doshi, Bindiya; Ramanjulu, Rajesh] Sankara Eye Hosp, Dept Vitreoretina & Ocular Oncol, Bengaluru 560079, Karnataka, India.
   [Jayaraj, Hariprasad] Lebencare Technol Pte Ltd, Singapore, Singapore.
RP Shah, P (corresponding author), Sankara Eye Hosp, Dept Vitreoretina & Ocular Oncol, Bengaluru 560079, Karnataka, India.
EM n.payalshah@gmail.com
OI shah, Payal/0000-0002-6849-2203
CR Abramoff MD, 2018, NPJ DIGIT MED, V1, DOI 10.1038/s41746-018-0040-6
   Altman DG., 1991, PRACTICAL STAT MED R
   [Anonymous], FDA PERM MARK ART IN
   Bawankar P, 2017, PLOS ONE, V12, DOI 10.1371/journal.pone.0189854
   Escontrela A., 2017, DATA SCI
   Gargeya R, 2017, OPHTHALMOLOGY, V124, P962, DOI 10.1016/j.ophtha.2017.02.008
   Gulshan V, 2016, JAMA-J AM MED ASSOC, V304, P649
   Kanagasingam Y, 2018, JAMA NETW OPEN, V1, DOI 10.1001/jamanetworkopen.2018.2665
   Keel S, 2018, SCI REP-UK, V8, DOI 10.1038/s41598-018-22612-2
   Krause J, 2018, OPHTHALMOLOGY, V125, P1264, DOI 10.1016/j.ophtha.2018.01.034
   Li ZX, 2018, ASIA-PAC J OPHTHALMO, V7, P436, DOI 10.22608/APO.2018438
   Li ZX, 2018, DIABETES CARE, V41, P2509, DOI 10.2337/dc18-0147
   Pratt H, 2016, PROCEDIA COMPUT SCI, V90, P200, DOI 10.1016/j.procs.2016.07.014
   Ramachandran N, 2018, CLIN EXP OPHTHALMOL, V46, P412, DOI 10.1111/ceo.13056
   Raman R, 2009, OPHTHALMOLOGY, V116, P311, DOI 10.1016/j.ophtha.2008.09.010
   Shah S, 2009, ADV THER, V26, P325, DOI 10.1007/s12325-009-0006-9
   Shen RJ, 2012, STATISTICAL PERFORMANCE ANALYSIS AND MODELING TECHNIQUES FOR NANOMETER VLSI DESIGNS, P127, DOI 10.1007/978-1-4614-0788-1_9
   Srihatrai P, 2018, INDIAN J OPHTHALMOL, V66, P94, DOI 10.4103/ijo.IJO_657_17
   Tennakoon R., 2016, OPHTHALMIC MEDICAL I, P1, DOI [10.17077/omia.1054, DOI 10.17077/OMIA.1054]
   Ting DSW, 2019, BRIT J OPHTHALMOL, V103, P167, DOI 10.1136/bjophthalmol-2018-313173
   Ting DSW, 2017, JAMA-J AM MED ASSOC, V318, P2211, DOI 10.1001/jama.2017.18152
   Wang J, ARXIV171204621V1
   Wild S, 2004, DIABETES CARE, V27, P1047, DOI 10.2337/diacare.27.5.1047
   Wilkinson CP, 2003, OPHTHALMOLOGY, V110, P1677, DOI 10.1016/S0161-6420(03)00475-5
NR 24
TC 17
Z9 18
U1 0
U2 3
PU WOLTERS KLUWER MEDKNOW PUBLICATIONS
PI MUMBAI
PA WOLTERS KLUWER INDIA PVT LTD , A-202, 2ND FLR, QUBE, C T S  NO 1498A-2
   VILLAGE MAROL, ANDHERI EAST, MUMBAI, 400059, INDIA
SN 0301-4738
EI 1998-3689
J9 INDIAN J OPHTHALMOL
JI Indian J. Ophthalmol.
PD FEB
PY 2020
VL 68
IS 2
BP 398
EP +
DI 10.4103/ijo.IJO_966_19
PG 8
WC Ophthalmology
WE Science Citation Index Expanded (SCI-EXPANDED)
SC Ophthalmology
GA LM8IO
UT WOS:000532492400032
PM 31957737
OA gold, Green Published
DA 2023-01-31
ER

PT J
AU Wang, X
   Tang, FY
   Chen, H
   Luo, LY
   Tang, ZQ
   Ran, AR
   Cheung, CY
   Heng, PA
AF Wang, Xi
   Tang, Fangyao
   Chen, Hao
   Luo, Luyang
   Tang, Ziqi
   Ran, An-Ran
   Cheung, Carol Y.
   Heng, Pheng-Ann
TI UD-MIL: Uncertainty-Driven Deep Multiple Instance Learning for OCT Image
   Classification
SO IEEE JOURNAL OF BIOMEDICAL AND HEALTH INFORMATICS
LA English
DT Article
DE Training; Retina; Uncertainty; Informatics; Biomedical imaging;
   Supervised learning; Visualization; Optical coherence tomography;
   multiple instance learning; uncertainty estimation; classification
ID OPTICAL COHERENCE TOMOGRAPHY; DIABETIC MACULAR EDEMA; ANOMALY DETECTION;
   DEGENERATION; NETWORK
AB Deep learning has achieved remarkable success in the optical coherence tomography (OCT) image classification task with substantial labelled B-scan images available. However, obtaining such fine-grained expert annotations is usually quite difficult and expensive. How to leverage the volume-level labels to develop a robust classifier is very appealing. In this paper, we propose a weakly supervised deep learning framework with uncertainty estimation to address the macula-related disease classification problem from OCT images with the only volume-level label being available. First, a convolutional neural network (CNN) based instance-level classifier is iteratively refined by using the proposed uncertainty-driven deep multiple instance learning scheme. To our best knowledge, we are the first to incorporate the uncertainty evaluation mechanism into multiple instance learning (MIL) for training a robust instance classifier. The classifier is able to detect suspicious abnormal instances and abstract the corresponding deep embedding with high representation capability simultaneously. Second, a recurrent neural network (RNN) takes instance features from the same bag as input and generates the final bag-level prediction by considering the individually local instance information and globally aggregated bag-level representation. For more comprehensive validation, we built two large diabetic macular edema (DME) OCT datasets from different devices and imaging protocols to evaluate the efficacy of our method, which are composed of 30,151 B-scans in 1,396 volumes from 274 patients (Heidelberg-DME dataset) and 38,976 B-scans in 3,248 volumes from 490 patients (Triton-DME dataset), respectively. We compare the proposed method with the state-of-the-art approaches, and experimentally demonstrate that our method is superior to alternative methods, achieving volume-level accuracy, F1-score and area under the receiver operating characteristic curve (AUC) of 95.1%, 0.939 and 0.990 on Heidelberg-DME and those of 95.1%, 0.935 and 0.986 on Triton-DME, respectively. Furthermore, the proposed method also yields competitive results on another public age-related macular degeneration OCT dataset, indicating the high potential as an effective screening tool in the clinical practice.
C1 [Wang, Xi; Luo, Luyang; Heng, Pheng-Ann] Chinese Univ Hong Kong, Dept Comp Sci & Engn, Hong Kong, Peoples R China.
   [Tang, Fangyao; Tang, Ziqi; Ran, An-Ran; Cheung, Carol Y.] Chinese Univ Hong Kong, Dept Ophthalmol & Visual Sci, Hong Kong, Peoples R China.
   [Chen, Hao] Imsight Med Technol Co Ltd, Shenzhen 518108, Peoples R China.
C3 Chinese University of Hong Kong; Chinese University of Hong Kong
RP Chen, H (corresponding author), Imsight Med Technol Co Ltd, Shenzhen 518108, Peoples R China.
EM xiwang@cse.cuhk.edu.hk; fangyaotang@cuhk.edu.hk; hchen@cse.cuhk.edu.hk;
   lyluo@cse.cuhk.edu.hk; tangdalun@link.cuhk.edu.hk;
   emma_anran@link.cuhk.edu.hk; carolcheung@cuhk.edu.hk;
   pheng@cse.cuhk.edu.hk
RI Chen, Hao/V-4299-2019
OI Chen, Hao/0000-0002-8400-3780; Heng, Pheng Ann/0000-0003-3055-5034; Ran,
   Anran/0000-0003-4592-4867; Luo, Luyang/0000-0002-7485-4151; Wang,
   Xi/0000-0002-5218-2761
FU Hong Kong Innovation and Technology Fund [ITS/311/18FP]; Research Grants
   Council -General Research Fund, Hong Kong [14102418]
FX This work was supported in part by Hong Kong Innovation and Technology
   Fund under Project ITS/311/18FP and in part by the Research Grants
   Council -General Research Fund, Hong Kong (Ref: 14102418).
CR Albarrak A., 2013, PROC INT C MEDICAL I, P59
   Alsaih K, 2017, BIOMED ENG ONLINE, V16, DOI 10.1186/s12938-017-0352-9
   Amores J, 2013, ARTIF INTELL, V201, P81, DOI 10.1016/j.artint.2013.06.003
   [Anonymous], 2015, DEEP LEARNING NATURE, DOI DOI 10.1038/NATURE14539
   [Anonymous], P 27 INT C MACH LEAR
   Bejnordi BE, 2017, JAMA-J AM MED ASSOC, V318, P2199, DOI 10.1001/jama.2017.14585
   Bengio Y, 2009, FOUND TRENDS MACH LE, V2, P1, DOI 10.1561/2200000006
   Chen Hao, 2018, Neuroimage, V170, P446, DOI 10.1016/j.neuroimage.2017.04.041
   Chen H, 2016, AAAI CONF ARTIF INTE, P1160
   Chen H, 2015, IEEE J BIOMED HEALTH, V19, P1627, DOI 10.1109/JBHI.2015.2425041
   Cheung N, 2010, LANCET, V376, P124, DOI 10.1016/S0140-6736(09)62124-3
   Das A, 2015, OPHTHALMOLOGY, V122, P1375, DOI 10.1016/j.ophtha.2015.03.024
   De Fauw J, 2018, NAT MED, V24, P1342, DOI 10.1038/s41591-018-0107-6
   de Jong EK, 2020, GENETICS AND GENOMICS OF EYE DISEASE: ADVANCING TO PRECISION MEDICINE, P155, DOI 10.1016/B978-0-12-816222-4.00010-1
   Fang LY, 2019, IEEE T MED IMAGING, V38, P1959, DOI 10.1109/TMI.2019.2898414
   Farsiu S, 2014, OPHTHALMOLOGY, V121, P162, DOI 10.1016/j.ophtha.2013.07.013
   Foulds J, 2010, KNOWL ENG REV, V25, P1, DOI 10.1017/S026988890999035X
   Fu DM, 2016, BIOMED ENG ONLINE, V15, DOI 10.1186/s12938-016-0206-x
   Gal Y., 2016, U CAMBRIDGE
   Gal Y, 2016, PR MACH LEARN RES, V48
   Gundogan FC, 2016, PAK J MED SCI, V32, P505, DOI 10.12669/pjms.322.8496
   He KM, 2016, PROC CVPR IEEE, P770, DOI 10.1109/CVPR.2016.90
   Hendrycks D., 2017, INT C LEARN REPR
   Jager RD, 2008, NEW ENGL J MED, V358, P2606, DOI 10.1056/NEJMra0801537
   K_ohler J. M., 2019, PROC IEEE C COMPUT V, P33
   Kermany DS, 2018, CELL, V172, P1122, DOI 10.1016/j.cell.2018.02.010
   Kingma D., 2015, P INT C LEARN REPR, DOI DOI 10.48550/ARXIV.1412.6980
   Krizhevsky Alex, 2017, Communications of the ACM, V60, P84, DOI 10.1145/3065386
   Kumar A, 2010, ASIA PACIF MICROWAVE, P1189
   Lakshminarayanan B, 2017, ADV NEUR IN, V30
   Lee R, 2015, EYE VISION, V2, DOI 10.1186/s40662-015-0026-2
   Lemaitre G., 2015, OPHTHALMIC MEDICAL I, P9
   Lemaitre G, 2016, J OPHTHALMOL, V2016, DOI 10.1155/2016/3298606
   Liu YY, 2011, MED IMAGE ANAL, V15, P748, DOI 10.1016/j.media.2011.06.005
   Luo L, 2019, ROUTL HANDBK, P502
   Mousavi E., 2019, ARXIV190306909
   Perdomo O, 2018, I S BIOMED IMAGING, P1423
   Qiu JM, 2019, COMPUT BIOL MED, V111, DOI 10.1016/j.compbiomed.2019.103327
   Ran AR, 2019, LANCET DIGIT HEALTH, V1, pE172, DOI 10.1016/S2589-7500(19)30085-8
   Rasti R, 2018, IEEE T MED IMAGING, V37, P1024, DOI 10.1109/TMI.2017.2780115
   Rasti R, 2018, J BIOMED OPT, V23, DOI 10.1117/1.JBO.23.3.035005
   Rong YB, 2019, IEEE J BIOMED HEALTH, V23, P253, DOI 10.1109/JBHI.2018.2795545
   Schlegl T, 2019, MED IMAGE ANAL, V54, P30, DOI 10.1016/j.media.2019.01.010
   Seebock P, 2019, IEEE T MED IMAGING, V38, P1037, DOI 10.1109/TMI.2018.2877080
   Sidibe D, 2017, COMPUT METH PROG BIO, V139, P109, DOI 10.1016/j.cmpb.2016.11.001
   Song YY, 2017, IEEE T MED IMAGING, V36, P288, DOI 10.1109/TMI.2016.2606380
   Song YY, 2015, IEEE T BIO-MED ENG, V62, P2421, DOI 10.1109/TBME.2015.2430895
   Srinivasan PP, 2014, BIOMED OPT EXPRESS, V5, P3568, DOI 10.1364/BOE.5.003568
   Sun YK, 2017, J BIOMED OPT, V22, DOI 10.1117/1.JBO.22.1.016012
   Sun ZY, 2019, J BIOMED OPT, V24, DOI 10.1117/1.JBO.24.5.056003
   Szegedy C., P IEEE C COMP VIS PA, P1
   Tan GS, 2017, LANCET DIABETES ENDO, V5, P143, DOI 10.1016/S2213-8587(16)30052-3
   Venhuizen FG, 2017, INVEST OPHTH VIS SCI, V58, P2318, DOI 10.1167/iovs.16-20541
   Venhuizen FG, 2015, PROC SPIE, V9414, DOI 10.1117/12.2081521
   Wang X., 2018, MED IMAG DEEP LEARN
   Wang X, 2020, IEEE T CYBERNETICS, V50, P3950, DOI 10.1109/TCYB.2019.2935141
   Wong WL, 2014, LANCET GLOB HEALTH, V2, pE106, DOI 10.1016/S2214-109X(13)70145-1
   Zhou B, 2016, PROC CVPR IEEE, P2921, DOI 10.1109/CVPR.2016.319
NR 58
TC 19
Z9 20
U1 3
U2 12
PU IEEE-INST ELECTRICAL ELECTRONICS ENGINEERS INC
PI PISCATAWAY
PA 445 HOES LANE, PISCATAWAY, NJ 08855-4141 USA
SN 2168-2194
EI 2168-2208
J9 IEEE J BIOMED HEALTH
JI IEEE J. Biomed. Health Inform.
PD DEC
PY 2020
VL 24
IS 12
BP 3431
EP 3442
DI 10.1109/JBHI.2020.2983730
PG 12
WC Computer Science, Information Systems; Computer Science,
   Interdisciplinary Applications; Mathematical & Computational Biology;
   Medical Informatics
WE Science Citation Index Expanded (SCI-EXPANDED)
SC Computer Science; Mathematical & Computational Biology; Medical
   Informatics
GA PC7JM
UT WOS:000597173000010
PM 32248132
DA 2023-01-31
ER

PT J
AU Reddy, VPC
   Gurrala, KK
AF Reddy, V. Purna Chandra
   Gurrala, Kiran Kumar
TI Joint DR-DME classification using deep learning-CNN based modified
   grey-wolf optimizer with variable weights
SO BIOMEDICAL SIGNAL PROCESSING AND CONTROL
LA English
DT Article
DE Diabetic retinopathy; Diabetic macular edema; Deep learning;
   Convolutional neural networks; Grey-wolf optimization; IDRiD dataset
ID HEMORRHAGE DETECTION; LESION DETECTION; NEURAL-NETWORK; OPTIC DISC;
   FUNDUS; SEGMENTATION
AB This paper aims to develop a computer-based diagnostic system to assist ophthalmologists in screening for diabetic retinopathy and diabetic macular edema by identifying the early signs of DR in retinal fundus images. The main objective of this work is to detect and grade DR by the severity of its classes using a hybrid deeplearning convolutional neural network-based modified grey-wolf optimizer with variable weights, which is termed as DLCNN-MGWO-VW. Initially, ResNet50 is used to extract the combined features of DR and DME diseases. Then, a disease-specific attention module is used to extract the disease-specific features, which differentiates the basic features of two considered diseases. These data are later fed to the MGWO-VW for the optimal selection of individual disease-specific features from DR and DME, respectively. Finally, the diseasedependent attention module is used to identify the exact internal relationship between the two diseases with the aid of disease-dependent features that are also used for joint detection and classification of DR and DME, respectively. The simulations are performed on a publicly available IDRiD dataset, according to the ISBI-2018 challenge on DR segmentation and grading sub-challenge-2, where proposed hybrid DLCNN-MGWO-VW architecture maximizes the overall performance jointly for grading DR and DME, as compared to the state-of-art approaches from the literature. The proposed DLCNN-MGWO-VW method outperforms all the ISBI-2018 subchallenge-2 teams, with accuracy rates of 96.0%, 93.2%, and 92.23% for the detection and classification of DR, DME, and joint DR-DME, respectively.
C1 [Reddy, V. Purna Chandra; Gurrala, Kiran Kumar] NIT Andhra Pradesh, Dept Elect & Commun Engn, Tadepalligudem, Andhra Pradesh, India.
C3 National Institute of Technology (NIT System); National Institute of
   Technology Andhra Pradesh
RP Reddy, VPC (corresponding author), NIT Andhra Pradesh, Dept Elect & Commun Engn, Tadepalligudem, Andhra Pradesh, India.
EM purnacreddyv@gmail.com; kirankumargurrala@nitandhra.ac.in
CR Adem K, 2019, TURK J ELECTR ENG CO, V27, P499, DOI 10.3906/elk-1804-147
   Bhattacharya S, 2019, SCIENCE OF HORMESIS IN HEALTH AND LONGEVITY, P35, DOI [10.1016/B978-0-12-814253-0.00003-6, 10.1007/978-981-13-2414-7_4]
   Carvalho Catarina, 2020, INT C IMAGE ANAL REC
   Chowdhury AR, 2019, MED BIOL ENG COMPUT, V57, P193, DOI 10.1007/s11517-018-1878-0
   Dappuri B, 2020, MULTIMED TOOLS APPL, V79, P31103, DOI 10.1007/s11042-020-09433-0
   Elsawah Doaa, 2020, MEJ MANSOURA ENG J, V45, P1
   Elswah DK, 2020, NAT RADIO SCI CO, P248, DOI 10.1109/NRSC49500.2020.9235098
   Fang R., 2017, MICCAI, V10435, P525, DOI 10.1007/978-3-319-66179-7_60
   Fu HZ, 2018, IEEE T MED IMAGING, V37, P1597, DOI 10.1109/TMI.2018.2791488
   Gayathri S, 2020, IEEE ACCESS, V8, P57497, DOI 10.1109/ACCESS.2020.2979753
   Hagos M.T., 2019, ARXIV190507203
   Harangi B, 2019, IEEE ENG MED BIO, P2699, DOI 10.1109/EMBC.2019.8857073
   He XD, 2019, LECT NOTES COMPUT SC, V11764, P788, DOI 10.1007/978-3-030-32239-7_87
   Herliana A, 2018, 2018 6TH INTERNATIONAL CONFERENCE ON CYBER AND IT SERVICE MANAGEMENT (CITSM), P128
   Hernandez A, 2021, ENTROPY-SWITZ, V23, DOI 10.3390/e23030283
   Kaur J, 2018, BIOCYBERN BIOMED ENG, V38, P27, DOI 10.1016/j.bbe.2017.10.003
   Khojasteh P, 2019, COMPUT BIOL MED, V104, P62, DOI 10.1016/j.compbiomed.2018.10.031
   Kori A., 2018, ARXIV PREPRINT ARXIV
   Kwasigroch A., 2018, 2018 IEEE INT INT PH, P111
   Lam C, 2018, INVEST OPHTH VIS SCI, V59, P590, DOI 10.1167/iovs.17-22721
   Leopold HA, 2019, J IMAGING, V5, DOI 10.3390/jimaging5020026
   Li XM, 2020, IEEE T MED IMAGING, V39, P1483, DOI 10.1109/TMI.2019.2951844
   Lundberg K, 2019, ACTA OPHTHALMOL, V97, P118, DOI 10.1111/aos.13272
   Luo L, 2020, ELECTRONICS-SWITZ, V9, DOI 10.3390/electronics9091337
   Mirjalili S, 2014, ADV ENG SOFTW, V69, P46, DOI 10.1016/j.advengsoft.2013.12.007
   Mohakud R, 2022, J KING SAUD UNIV-COM, V34, P6280, DOI 10.1016/j.jksuci.2021.05.012
   Niu PF, 2019, KNOWL-BASED SYST, V171, P37, DOI 10.1016/j.knosys.2019.01.018
   Niu ZY, 2021, NEUROCOMPUTING, V452, P48, DOI 10.1016/j.neucom.2021.03.091
   Orlando JI, 2018, COMPUT METH PROG BIO, V153, P115, DOI 10.1016/j.cmpb.2017.10.017
   Pekala M, 2019, COMPUT BIOL MED, V114, DOI 10.1016/j.compbiomed.2019.103445
   Porwal P., 2018, INDIAN DIABETIC RETI
   Porwal P, 2020, MED IMAGE ANAL, V59, DOI 10.1016/j.media.2019.101561
   Raghavendra U, 2018, INFORM SCIENCES, V441, P41, DOI 10.1016/j.ins.2018.01.051
   Saremi S, 2015, NEURAL COMPUT APPL, V26, P1257, DOI 10.1007/s00521-014-1806-7
   Shah A, 2018, I S BIOMED IMAGING, P1454
   Shankar K, 2020, SN APPL SCI, V2, DOI 10.1007/s42452-020-2568-8
   Shivhare E, 2021, INT J IMAG SYST TECH, V31, P253, DOI 10.1002/ima.22467
   Shivsharan N, 2021, INT J IMAGE GRAPH, V21, DOI 10.1142/S0219467821500352
   Sonali, 2019, OPT LASER TECHNOL, V110, P87, DOI 10.1016/j.optlastec.2018.06.061
   Sulaiman T., 2020, INT C MODELLING SIMU
   Suriyal S, 2018, 2018 GLOBAL MEDICAL, P1, DOI [DOI 10.1109/GMEPE-PAHCE.2018.8400760, 10.1109/GMEPE-PAHCE.2018.8400760]
   Ting D.S.W., 2019, JAMA OPHTHALMOL, V6
   Tu Z, 2020, I S BIOMED IMAGING, P1378, DOI 10.1109/ISBI45749.2020.9098673
   Usman I, 2020, IEEE ACCESS, V8, P65187, DOI 10.1109/ACCESS.2020.2985543
   van Grinsven MJJP, 2016, IEEE T MED IMAGING, V35, P1273, DOI 10.1109/TMI.2016.2526689
   Wang L, 2019, BIOMED SIGNAL PROCES, V51, P82, DOI 10.1016/j.bspc.2019.01.022
   Wiseman Y., 2001, Journal of Graphics Tools, V6, P37, DOI 10.1080/10867651.2001.10487544
   Wu J, 2019, OPT LASER TECHNOL, V110, P69, DOI 10.1016/j.optlastec.2018.07.049
   Wu Z, 2020, ARTIF INTELL MED, V108, DOI 10.1016/j.artmed.2020.101936
   Zhao H, 2019, IEEE T MED IMAGING, V38, P46, DOI 10.1109/TMI.2018.2854886
   Zong YS, 2020, IEEE ACCESS, V8, P167225, DOI 10.1109/ACCESS.2020.3023273
NR 52
TC 5
Z9 5
U1 5
U2 6
PU ELSEVIER SCI LTD
PI OXFORD
PA THE BOULEVARD, LANGFORD LANE, KIDLINGTON, OXFORD OX5 1GB, OXON, ENGLAND
SN 1746-8094
EI 1746-8108
J9 BIOMED SIGNAL PROCES
JI Biomed. Signal Process. Control
PD MAR
PY 2022
VL 73
AR 103439
DI 10.1016/j.bspc.2021.103439
PG 11
WC Engineering, Biomedical
WE Science Citation Index Expanded (SCI-EXPANDED)
SC Engineering
GA 1K7CA
UT WOS:000798753300005
DA 2023-01-31
ER

PT J
AU Treder, M
   Eter, N
AF Treder, M.
   Eter, N.
TI Deep learning and neuronal networks in ophthalmology. Applications in
   the field of optical coherence tomography
SO OPHTHALMOLOGE
LA German
DT Article
DE Machine learning; Macular edema; Glaucoma; Imaging; Future potential
ID CONVOLUTIONAL NEURAL-NETWORKS; DIABETIC MACULAR EDEMA; OCT IMAGES;
   GLAUCOMA DIAGNOSIS; SEGMENTATION; CLASSIFICATION; DEGENERATION; MODEL;
   AMD
AB Deep learning is increasingly becoming the focus of various imaging methods in medicine. Due to the large number of different imaging modalities, ophthalmology is particularly suitable for this field of application. This article gives ageneral overview on the topic of deep learning and its current applications in the field of optical coherence tomography. For the benefit of the reader it focuses on the clinical rather than the technical aspects.
C1 [Treder, M.; Eter, N.] Univ Klinikum Munster, Augenklin, Albert Schweitzer Campus 1,Gebaude D15, D-48149 Munster, Germany.
C3 University of Hamburg; University Medical Center Hamburg-Eppendorf
RP Treder, M (corresponding author), Univ Klinikum Munster, Augenklin, Albert Schweitzer Campus 1,Gebaude D15, D-48149 Munster, Germany.
EM maximilian.treder@ukmuenster.de
CR Angermueller C, 2016, MOL SYST BIOL, V12, DOI 10.15252/msb.20156651
   [Anonymous], 2013, STELLUNGNAHME DTSCH
   Aslam TM, 2018, AM J OPHTHALMOL, V185, P94, DOI 10.1016/j.ajo.2017.10.015
   Belghith A, 2014, IEEE ENG MED BIO, P3869, DOI 10.1109/EMBC.2014.6944468
   Burlina P, 2017, COMPUT BIOL MED, V82, P80, DOI 10.1016/j.compbiomed.2017.01.018
   Devalla SK, 2018, INVEST OPHTH VIS SCI, V59, P63, DOI 10.1167/iovs.17-22617
   ElTanboly A, 2017, MED PHYS, V44, P914, DOI 10.1002/mp.12071
   Fang LY, 2017, BIOMED OPT EXPRESS, V8, P2732, DOI 10.1364/BOE.8.002732
   Garcia-Martin E, 2015, SEMIN OPHTHALMOL, V30, P11, DOI 10.3109/08820538.2013.810277
   Grewal DS, 2008, EUR J OPHTHALMOL, V18, P915, DOI 10.1177/112067210801800610
   Helmholtz H., 1851, BESCHREIBUNG AUGENSP
   HUANG D, 1991, SCIENCE, V254, P1178, DOI 10.1126/science.1957169
   Huang M, 2005, INVEST OPHTH VIS SCI, V46, P1786, DOI [10.1167/iovs.04-0954, DOI 10.1167/IOVS.04-0954]
   Ji ZX, 2018, TRANSL VIS SCI TECHN, V7, DOI 10.1167/tvst.7.1.1
   Karri SPK, 2017, BIOMED OPT EXPRESS, V8, P579, DOI 10.1364/BOE.8.000579
   Lakhani P, 2017, RADIOLOGY, V284, P574, DOI 10.1148/radiol.2017162326
   Lam C, 2018, INVEST OPHTH VIS SCI, V59, P590, DOI 10.1167/iovs.17-22721
   Larrosa JM, 2015, J GLAUCOMA, V24, P672, DOI 10.1097/IJG.0000000000000071
   Liefers B, 2017, BIOMED OPT EXPRESS, V8, P5160, DOI 10.1364/BOE.8.005160
   Litjens G, 2017, MED IMAGE ANAL, V42, P60, DOI 10.1016/j.media.2017.07.005
   Meiendresch O, 2014, SCHICHT SCHICHT ERKE
   Muhammad H, 2017, J GLAUCOMA, V26, P1086, DOI 10.1097/IJG.0000000000000765
   Murugeswari S, 2017, IRISH J MED SCI, V186, P929, DOI 10.1007/s11845-017-1598-8
   Naithani P, 2007, INVEST OPHTH VIS SCI, V48, P3138, DOI 10.1167/iovs.06-1407
   Niwas SI, 2016, COMPUT METH PROG BIO, V130, P13, DOI 10.1016/j.cmpb.2016.03.011
   Niwas SI, 2016, COMPUT METH PROG BIO, V130, P65, DOI 10.1016/j.cmpb.2016.03.018
   Niwas SI, 2016, IEEE J BIOMED HEALTH, V20, P343, DOI 10.1109/JBHI.2014.2387207
   Prahs P, 2018, GRAEF ARCH CLIN EXP, V256, P91, DOI 10.1007/s00417-017-3839-y
   Schlegl T., 2017, OPHTHALMOLOGY
   Scholtz S, 2011, SPEKTRUM AUGENHEILKD, V25, P204, DOI 10.1007/s00717-011-0016-2
   Somfai G, 2014, BMC BIOINFORMATICS
   Treder M, 2018, GRAEF ARCH CLIN EXP, V256, P259, DOI 10.1007/s00417-017-3850-3
   Venhuizen FG, 2017, BIOMED OPT EXPRESS, V8, P3292, DOI 10.1364/BOE.8.003292
   Xu YW, 2013, IEEE ENG MED BIO, P7380, DOI 10.1109/EMBC.2013.6611263
   Xu YP, 2017, BIOMED OPT EXPRESS, V8, P4061, DOI 10.1364/BOE.8.004061
NR 36
TC 10
Z9 9
U1 2
U2 24
PU SPRINGER HEIDELBERG
PI HEIDELBERG
PA TIERGARTENSTRASSE 17, D-69121 HEIDELBERG, GERMANY
SN 0941-293X
EI 1433-0423
J9 OPHTHALMOLOGE
JI Ophthalmologe
PD SEP
PY 2018
VL 115
IS 9
BP 714
EP 721
DI 10.1007/s00347-018-0706-0
PG 8
WC Ophthalmology
WE Science Citation Index Expanded (SCI-EXPANDED)
SC Ophthalmology
GA GS6TI
UT WOS:000443831600004
PM 29675699
DA 2023-01-31
ER

PT J
AU Albahli, S
   Yar, GNAH
AF Albahli, Saleh
   Yar, Ghulam Nabi Ahmad Hassan
TI Detection of Diabetic Retinopathy Using Custom CNN to Segment the
   Lesions
SO INTELLIGENT AUTOMATION AND SOFT COMPUTING
LA English
DT Article
DE Convolutional neural networks; deep learning; diabetic retinopathy;
   diabetes mellitus; ResNet50; VGG16; VGG19
AB Diabetic retinopathy is an eye deficiency that affects the retina as a result of the patient having Diabetes Mellitus caused by high sugar levels. This condition causes the blood vessels that nourish the retina to swell and become distorted and eventually become blocked. In recent times, images have played a vital role in using convolutional neural networks to automatically detect medical conditions, retinopathy takes this to another level because there is need not for just a system that could determine is a patient has retinopathy, but also a system that could tell the severity of the procession and if it would eventually lead to macular edema. In this paper, we designed three deep learning models that would detect the severity of diabetic retinopathy from images of the retina and also determine if it would lead to macular edema. Since our dataset was a small one, we employed three techniques for generating images from the ones we have, the techniques are Brightness, color and, contrast (BCC) enhancing, Color jitters (CJ), and Contrast Limited Adaptive Histogram Equalization (CLAHE). After the dataset was ready, we used it to train the ResNet50, VGG16, and VGG19 models both for determining the severity of the retinopathy and also the chances of macular edema. After validation, the models yielded very reasonable results.
C1 [Albahli, Saleh] Qassim Univ, Coll Comp, Dept Informat Technol, Buraydah, Saudi Arabia.
   [Albahli, Saleh] Kent State Univ, Dept Comp Sci, Kent, OH 44242 USA.
   [Yar, Ghulam Nabi Ahmad Hassan] Air Univ, Dept Elect & Comp Engn, Islamabad, Pakistan.
C3 Qassim University; University System of Ohio; Kent State University;
   Kent State University Kent; Kent State University Salem; Air University
   Islamabad
RP Albahli, S (corresponding author), Qassim Univ, Coll Comp, Dept Informat Technol, Buraydah, Saudi Arabia.; Albahli, S (corresponding author), Kent State Univ, Dept Comp Sci, Kent, OH 44242 USA.
EM salbahli@qu.edu.sa
RI Yar, Ghulam Nabi Ahmad Hassan/AAV-2461-2021
OI Yar, Ghulam Nabi Ahmad Hassan/0000-0003-0217-1105
CR Andrew Zisserman, 2015, Arxiv, DOI arXiv:1409.1556
   Chakrabarty N, 2018, 2018 5TH IEEE UTTAR PRADESH SECTION INTERNATIONAL CONFERENCE ON ELECTRICAL, ELECTRONICS AND COMPUTER ENGINEERING (UPCON), P13
   Chetoui M, 2020, J MED IMAGING, V7, DOI 10.1117/1.JMI.7.4.044503
   Dutta S, 2018, INT J GRID DISTRIB, V11, P89, DOI 10.14257/ijgdc.2018.11.1.09
   Gangwar A. K., EVOL COMPUT, P2021
   He KM, 2016, PROC CVPR IEEE, P770, DOI 10.1109/CVPR.2016.90
   Hemanth DJ, 2020, NEURAL COMPUT APPL, V32, P707, DOI 10.1007/s00521-018-03974-0
   Li XC, 2019, NEUROCOMPUTING, V369, P134, DOI 10.1016/j.neucom.2019.08.079
   Nguyen QH, 2020, ICMLSC 2020: PROCEEDINGS OF THE 4TH INTERNATIONAL CONFERENCE ON MACHINE LEARNING AND SOFT COMPUTING, P103, DOI 10.1145/3380688.3380709
   Porwal P, 2018, DATA, V3, DOI 10.3390/data3030025
   Qummar S, 2019, IEEE ACCESS, V7, P150530, DOI 10.1109/ACCESS.2019.2947484
   Qureshi I, 2021, MULTIMED TOOLS APPL, V80, P11691, DOI 10.1007/s11042-020-10238-4
   Rakhlin A., 2018, BIORXIV, P225508
   Tymchenko B, 2020, ARXIV PREPRINT ARXIV
   Wan SH, 2018, COMPUT ELECTR ENG, V72, P274, DOI 10.1016/j.compeleceng.2018.07.042
   Zeng XL, 2019, IEEE ACCESS, V7, P30744, DOI 10.1109/ACCESS.2019.2903171
NR 16
TC 1
Z9 1
U1 1
U2 2
PU TECH SCIENCE PRESS
PI HENDERSON
PA 871 CORONADO CENTER DR, SUTE 200, HENDERSON, NV 89052 USA
SN 1079-8587
EI 2326-005X
J9 INTELL AUTOM SOFT CO
JI Intell. Autom. Soft Comput.
PY 2022
VL 33
IS 2
BP 837
EP 853
DI 10.32604/iasc.2022.024427
PG 17
WC Automation & Control Systems; Computer Science, Artificial Intelligence
WE Science Citation Index Expanded (SCI-EXPANDED)
SC Automation & Control Systems; Computer Science
GA YX0IX
UT WOS:000753793400011
OA hybrid
DA 2023-01-31
ER

PT J
AU Grauslund, J
AF Grauslund, Jakob
TI Diabetic retinopathy screening in the emerging era of artificial
   intelligence
SO DIABETOLOGIA
LA English
DT Review
DE Artificial intelligence; Blindness; Convolutional neural network; Deep
   learning; Diabetic macular oedema; Diabetic retinopathy; Handheld mobile
   devices; Proliferative diabetic retinopathy; Review; Screening;
   Telemedicine
ID ENDOTHELIAL GROWTH-FACTOR; MACULAR EDEMA; PANRETINAL PHOTOCOAGULATION;
   COST-EFFECTIVENESS; EYE; RANIBIZUMAB; VALIDATION; AFLIBERCEPT;
   FREQUENCY; EFFICACY
AB Diabetic retinopathy is a frequent complication in diabetes and a leading cause of visual impairment. Regular eye screening is imperative to detect sight-threatening stages of diabetic retinopathy such as proliferative diabetic retinopathy and diabetic macular oedema in order to treat these before irreversible visual loss occurs. Screening is cost-effective and has been implemented in various countries in Europe and elsewhere. Along with optimised diabetes care, this has substantially reduced the risk of visual loss. Nevertheless, the growing number of patients with diabetes poses an increasing burden on healthcare systems and automated solutions are needed to alleviate the task of screening and improve diagnostic accuracy. Deep learning by convolutional neural networks is an optimised branch of artificial intelligence that is particularly well suited to automated image analysis. Pivotal studies have demonstrated high sensitivity and specificity for classifying advanced stages of diabetic retinopathy and identifying diabetic macular oedema in optical coherence tomography scans. Based on this, different algorithms have obtained regulatory approval for clinical use and have recently been implemented to some extent in a few countries. Handheld mobile devices are another promising option for self-monitoring, but so far they have not demonstrated comparable image quality to that of fundus photography using non-portable retinal cameras, which is the gold standard for diabetic retinopathy screening. Such technology has the potential to be integrated in telemedicine-based screening programmes, enabling self-captured retinal images to be transferred virtually to reading centres for analysis and planning of further steps. While emerging technologies have shown a lot of promise, clinical implementation has been sparse. Legal obstacles and difficulties in software integration may partly explain this, but it may also indicate that existing algorithms may not necessarily integrate well with national screening initiatives, which often differ substantially between countries.
C1 [Grauslund, Jakob] Odense Univ Hosp, Dept Ophthalmol, Odense, Denmark.
   [Grauslund, Jakob] Univ Southern Denmark, Dept Clin Res, Odense, Denmark.
   [Grauslund, Jakob] Odense Univ Hosp, Steno Diabet Ctr Odense, Odense, Denmark.
   [Grauslund, Jakob] Vestfold Hosp Trust, Tonsberg, Norway.
C3 University of Southern Denmark; Odense University Hospital; University
   of Southern Denmark; University of Southern Denmark; Odense University
   Hospital
RP Grauslund, J (corresponding author), Odense Univ Hosp, Dept Ophthalmol, Odense, Denmark.; Grauslund, J (corresponding author), Univ Southern Denmark, Dept Clin Res, Odense, Denmark.; Grauslund, J (corresponding author), Odense Univ Hosp, Steno Diabet Ctr Odense, Odense, Denmark.; Grauslund, J (corresponding author), Vestfold Hosp Trust, Tonsberg, Norway.
EM jakob.grauslund@rsyd.dk
RI Grauslund, Jakob/J-1031-2014
OI Grauslund, Jakob/0000-0001-5019-0736
CR Abramoff MD, 2018, NPJ DIGIT MED, V1, DOI 10.1038/s41746-018-0040-6
   AIELLO LP, 1994, NEW ENGL J MED, V331, P1480, DOI 10.1056/NEJM199412013312203
   ALDINGTON SJ, 1995, DIABETOLOGIA, V38, P437, DOI 10.1007/BF00410281
   Andersen J.K., 2020, P MACHINE LEARNING R, P19
   [Anonymous], 1976, Am J Ophthalmol, V81, P383
   [Anonymous], 1991, Ophthalmology, V98, P786
   [Anonymous], 1985, Ophthalmology, V92, P492
   Aspelund T, 2011, DIABETOLOGIA, V54, P2525, DOI 10.1007/s00125-011-2257-7
   Avidor D, 2020, COST EFFECT RESOUR A, V18, DOI 10.1186/s12962-020-00211-1
   Constable IJ, 2000, CLIN EXP OPHTHALMOL, V28, P129, DOI 10.1046/j.1442-9071.2000.00309.x
   De Fauw J, 2018, NAT MED, V24, P1342, DOI 10.1038/s41591-018-0107-6
   Elman MJ, 2015, OPHTHALMOLOGY, V122, P375, DOI 10.1016/j.ophtha.2014.08.047
   European Association for the Study of Diabetes Eye Complications Study Group, 2017, SCREEN DIAB RET EUR
   Funatsu H, 2002, AM J OPHTHALMOL, V133, P70, DOI 10.1016/S0002-9394(01)01269-7
   Gibson DM, 2015, PREV MED, V73, P30, DOI 10.1016/j.ypmed.2015.01.008
   Grauslund J, 2009, DIABETOLOGIA, V52, P1829, DOI 10.1007/s00125-009-1450-4
   Grauslund J, 2020, ACTA OPHTHALMOL, V98, pE258, DOI 10.1111/aos.14251
   Grauslund J, 2018, ACTA OPHTHALMOL, V96, P763, DOI 10.1111/aos.13936
   Gross JG, 2015, JAMA-J AM MED ASSOC, V314, P2137, DOI 10.1001/jama.2015.15217
   Gulshan V, 2016, JAMA-J AM MED ASSOC, V316, P2402, DOI 10.1001/jama.2016.17216
   Horton MB, 2016, CURR DIABETES REP, V16, DOI 10.1007/s11892-016-0813-8
   Hristova E, 2021, HEALTHCARE-BASEL, V9, DOI 10.3390/healthcare9060745
   Hutchinson A, 2000, DIABETIC MED, V17, P495, DOI 10.1046/j.1464-5491.2000.00250.x
   Javitt JC, 1996, ANN INTERN MED, V124, P164, DOI 10.7326/0003-4819-124-1_Part_2-199601011-00017
   Karason KT, 2022, ACTA OPHTHALMOL, V100, P127, DOI 10.1111/aos.14767
   Klein R, 2008, OPHTHALMOLOGY, V115, P1859, DOI 10.1016/j.ophtha.2008.08.023
   Kristinsson JK, 1995, ACTA OPHTHALMOL SCAN, V73, P525
   Liew G, 2014, BMJ OPEN, V4, DOI 10.1136/bmjopen-2013-004015
   Looker HC, 2013, DIABETOLOGIA, V56, P1716, DOI 10.1007/s00125-013-2928-7
   Mackenzie S, 2011, PLOS ONE, V6, DOI 10.1371/journal.pone.0014811
   Mehlsen J, 2012, ACTA OPHTHALMOL, V90, P109, DOI 10.1111/j.1755-3768.2010.01882.x
   Nathan DM, 2017, NEW ENGL J MED, V376, P1507, DOI 10.1056/NEJMoa1612836
   Nguyen HV, 2016, OPHTHALMOLOGY, V123, P2571, DOI 10.1016/j.ophtha.2016.08.021
   Nielsen KB, 2019, OPHTHALMOL RETINA, V3, P294, DOI 10.1016/j.oret.2018.10.014
   Norgaard MF, 2018, OPHTHALMIC RES, V60, P9, DOI 10.1159/000486284
   Palermo BJ, 2021, SURV OPHTHALMOL, DOI 10.1016/j.survophthal.2021.11.006
   PANDEY R, 2020, BRIT J OPHTHALMOLOG
   PATZ A, 1985, ARCH OPHTHALMOL-CHIC, V103, P1796, DOI 10.1001/archopht.1985.01050120030015
   Philip S, 2007, BRIT J OPHTHALMOL, V91, P1512, DOI 10.1136/bjo.2007.119453
   Piyasena MMPN, 2019, BMC OPHTHALMOL, V19, DOI 10.1186/s12886-019-1092-3
   Rani PK, 2021, INDIAN J OPHTHALMOL, V69, P3072, DOI 10.4103/ijo.IJO_1117_21
   RIBEIRO L, 2014, OPHTHALMOLOGICA
   Rudin C, 2019, HDSR 1122, DOI 10.1162/99608f99692.99605a99608a99603a99603d
   Scanlon PH, 2017, ACTA DIABETOL, V54, P515, DOI 10.1007/s00592-017-0974-1
   Sheikh Aadil, 2021, J Curr Ophthalmol, V33, P219, DOI 10.4103/2452-2325.329064
   Simo R, 2014, TRENDS ENDOCRIN MET, V25, P23, DOI 10.1016/j.tem.2013.09.005
   Sivaprasad S, 2017, LANCET, V389, P2193, DOI 10.1016/S0140-6736(17)31193-5
   Solomon SD, 2017, DIABETES CARE, V40, P412, DOI 10.2337/dc16-2641
   Stefansson E, 2006, SURV OPHTHALMOL, V51, P364, DOI 10.1016/j.survophthal.2006.04.005
   Tang FY, 2021, OPHTHALMOL RETINA, V5, P1097, DOI 10.1016/j.oret.2021.01.013
   Tang FY, 2021, DIABETES CARE, V44, P2078, DOI 10.2337/dc20-3064
   Tang MCS, 2021, SENSORS-BASEL, V21, DOI 10.3390/s21165327
   Teo ZL, 2021, OPHTHALMOLOGY, V128, P1580, DOI 10.1016/j.ophtha.2021.04.027
   Teo ZL, 2020, EYE, V34, P1255, DOI 10.1038/s41433-020-0776-5
   Thomas RL, 2020, EUR J HEALTH ECON, V21, P993, DOI 10.1007/s10198-020-01191-y
   Ting DSW, 2017, JAMA-J AM MED ASSOC, V318, P2211, DOI 10.1001/jama.2017.18152
   van der Heijden AA, 2018, ACTA OPHTHALMOL, V96, P63, DOI 10.1111/aos.13613
   Wang LZZ, 2017, BRIT J OPHTHALMOL, V101, P1352, DOI 10.1136/bjophthalmol-2016-310002
   Wells JA, 2015, NEW ENGL J MED, V372, P1193, DOI 10.1056/NEJMoa1414264
   Wilkinson CP, 2003, OPHTHALMOLOGY, V110, P1677, DOI 10.1016/S0161-6420(03)00475-5
   WILSON JMG, 1968, B OFIC SANIT PANAM, V65, P281
   Wong RLM, 2017, HONG KONG MED J, V23, P356, DOI 10.12809/hkmj166078
   Wong TY, 2018, OPHTHALMOLOGY, V125, P1608, DOI 10.1016/j.ophtha.2018.04.007
   World Health Organization, 2021, DIABETIC RETINOPATHY
   Yau JWY, 2012, DIABETES CARE, V35, P556, DOI 10.2337/dc11-1909
   Zhang Wenlan, 2017, J Diabetes Sci Technol, V11, P128, DOI 10.1177/1932296816658902
NR 67
TC 1
Z9 1
U1 7
U2 10
PU SPRINGER
PI NEW YORK
PA ONE NEW YORK PLAZA, SUITE 4600, NEW YORK, NY, UNITED STATES
SN 0012-186X
EI 1432-0428
J9 DIABETOLOGIA
JI Diabetologia
PD SEP
PY 2022
VL 65
IS 9
BP 1415
EP 1423
DI 10.1007/s00125-022-05727-0
EA MAY 2022
PG 9
WC Endocrinology & Metabolism
WE Science Citation Index Expanded (SCI-EXPANDED)
SC Endocrinology & Metabolism
GA 3N6YE
UT WOS:000803777800001
PM 35639120
OA Bronze
DA 2023-01-31
ER

PT J
AU Ara, RK
   Matiolanski, A
   Dziech, A
   Baran, R
   Domin, P
   Wieczorkiewicz, A
AF Ara, Rouhollah Kian
   Matiolanski, Andrzej
   Dziech, Andrzej
   Baran, Remigiusz
   Domin, Pawel
   Wieczorkiewicz, Adam
TI Fast and Efficient Method for Optical Coherence Tomography Images
   Classification Using Deep Learning Approach
SO SENSORS
LA English
DT Article
DE artificial neural networks; biomedical imaging; image analysis; optical
   coherence tomography; oct; convolutional neural network
ID DISEASES
AB The use of optical coherence tomography (OCT) in medical diagnostics is now common. The growing amount of data leads us to propose an automated support system for medical staff. The key part of the system is a classification algorithm developed with modern machine learning techniques. The main contribution is to present a new approach for the classification of eye diseases using the convolutional neural network model. The research concerns the classification of patients on the basis of OCT B-scans into one of four categories: Diabetic Macular Edema (DME), Choroidal Neovascularization (CNV), Drusen, and Normal. Those categories are available in a publicly available dataset of above 84,000 images utilized for the research. After several tested architectures, our 5-layer neural network gives us a promising result. We compared them to the other available solutions which proves the high quality of our algorithm. Equally important for the application of the algorithm is the computational time, which is reduced by the limited size of the model. In addition, the article presents a detailed method of image data augmentation and its impact on the classification results. The results of the experiments were also presented for several derived models of convolutional network architectures that were tested during the research. Improving processes in medical treatment is important. The algorithm cannot replace a doctor but, for example, can be a valuable tool for speeding up the process of diagnosis during screening tests.
C1 [Ara, Rouhollah Kian; Matiolanski, Andrzej; Dziech, Andrzej] AGH Univ Sci & Technol, Inst Telecommun, PL-30059 Krakow, Poland.
   [Baran, Remigiusz] Kielce Univ Technol, Fac Elect Engn Automat Control & Comp Sci, PL-25314 Kielce, Poland.
   [Domin, Pawel; Wieczorkiewicz, Adam] Consultronix SA, PL-32083 Balice, Poland.
C3 AGH University of Science & Technology; Kielce University of Technology
RP Matiolanski, A (corresponding author), AGH Univ Sci & Technol, Inst Telecommun, PL-30059 Krakow, Poland.
EM kian.agh20@gmail.com; andrzej.matiolanski@agh.edu.pl;
   andrzej.dziech@agh.edu.pl; r.baran@tu.kielce.pl; pdomin@cxsa.pl;
   awieczorkiewicz@cxsa.pl
RI Matiolanski, Andrzej/B-9649-2015; Baran, Remigiusz/E-5457-2014
OI Matiolanski, Andrzej/0000-0002-1629-1821; Baran,
   Remigiusz/0000-0002-3643-5642
FU European Union - European Regional Development Fund
   [POIR.01.01.01-00-0397/19-00]
FX The work presented in the paper was performed in the scope of INDOK
   Project, Grant-POIR.01.01.01-00-0397/19-00, co-financed by the European
   Union under Measure 1.1 of the Intelligent Development Operational
   Program2014-2020 co-financed by the European Regional Development Fund.
CR Ahmad M, 2022, COMPUT INTEL NEUROSC, V2022, DOI 10.1155/2022/7954333
   Ahmed MZI, 2022, SENSORS-BASEL, V22, DOI 10.3390/s22062346
   Andrew Zisserman, 2015, Arxiv, DOI arXiv:1409.1556
   Brea LS, 2019, APPL SCI-BASEL, V9, DOI 10.3390/app9132700
   Chi-Feng W, 2018, BASIC INTRO SEPARABL
   Chowdhary C.L., 2018, P 50 ANN CONV COMP S, P75
   Chowdhary CL, 2017, J BIOMIM BIOMATER BI, V30, P12, DOI 10.4028/www.scientific.net/JBBBE.30.12
   Das V, 2019, BIOMED SIGNAL PROCES, V54, DOI 10.1016/j.bspc.2019.101605
   Espindola RP, 2005, WIT TRANS INFO COMM, P25
   Garcia P.H., 2021, P 2021 44 INT CONVEN, P1052, DOI [10.23919/MIPRO52101.2021.9597180, DOI 10.23919/MIPRO52101.2021.9597180]
   gehealthcare.com, EDISON ARTIFICIAL IN
   Huang LF, 2019, IEEE SIGNAL PROC LET, V26, P1026, DOI 10.1109/LSP.2019.2917779
   Hwang DK, 2019, THERANOSTICS, V9, P232, DOI 10.7150/thno.28447
   Kaymak S, 2018, INT C INTELL COMP CO, P265
   Kermany DS, 2018, CELL, V172, P1122, DOI 10.1016/j.cell.2018.02.010
   Krause J, 2018, OPHTHALMOLOGY, V125, P1264, DOI 10.1016/j.ophtha.2018.01.034
   Kulkarni A, 2020, DATA DEMOCRACY: AT THE NEXUS OF ARTIFICIAL INTELLIGENCE, SOFTWARE DEVELOPMENT, AND KNOWLEDGE ENGINEERING, P83, DOI 10.1016/B978-0-12-818366-3.00005-8
   Lee CS, 2017, OPHTHALMOL RETINA, V1, P322, DOI 10.1016/j.oret.2016.12.009
   Li F, 2019, BIOMED OPT EXPRESS, V10, P6204, DOI 10.1364/BOE.10.006204
   Lo YC, 2020, SCI REP-UK, V10, DOI 10.1038/s41598-020-65405-2
   Panahi Amir Hossein, 2021, Inform Med Unlocked, V22, P100506, DOI 10.1016/j.imu.2020.100506
   Paradisa RH, 2021, 2021 4TH INTERNATIONAL CONFERENCE ON COMPUTER AND INFORMATICS ENGINEERING (IC2IE 2021), P19, DOI 10.1109/IC2IE53219.2021.9649326
   Pesapane Filippo, 2018, Eur Radiol Exp, V2, P35, DOI 10.1186/s41747-018-0061-6
   Phadikar S, 2022, SENSORS-BASEL, V22, DOI 10.3390/s22082948
   Qadri SF, 2021, IEEE ACCESS, V9, P158227, DOI 10.1109/ACCESS.2021.3131216
   Ran AR, 2021, ASIA-PAC J OPHTHALMO, V10, P253, DOI 10.1097/APO.0000000000000405
   Rosebrock A., MINIVGGNET GOING DEE
   Schmidt-Erfurth U, 2018, PROG RETIN EYE RES, V67, P1, DOI 10.1016/j.preteyeres.2018.07.004
   Seebock P, 2019, IEEE T MED IMAGING, V38, P1037, DOI 10.1109/TMI.2018.2877080
   Selvaraju R.R., 2016, ARXIV
   Selvaraju RR, 2017, IEEE I CONF COMP VIS, P618, DOI 10.1109/ICCV.2017.74
   Shorten C, 2019, J BIG DATA-GER, V6, DOI 10.1186/s40537-019-0197-0
   Stahl A, 2020, DTSCH ARZTEBL INT, V117, P513, DOI 10.3238/arztebl.2020.0513
   Stockman G., 2001, COMPUTER VISION
   Sunija AP, 2021, COMPUT METH PROG BIO, V200, DOI 10.1016/j.cmpb.2020.105877
   Tasnim N., 2019, ARXIV
   Ting DSW, 2019, BRIT J OPHTHALMOL, V103, P167, DOI 10.1136/bjophthalmol-2018-313173
   Trichonas G, 2014, BRIT J OPHTHALMOL, V98, P24, DOI 10.1136/bjophthalmol-2014-305305
   Tsuji T, 2020, BMC OPHTHALMOL, V20, DOI 10.1186/s12886-020-01382-4
   Vago NOP, 2021, J IMAGING, V7, DOI 10.3390/jimaging7070106
   Vakili M., 2020, ARXIV
   Weiss GM, 2004, SIGKDD EXPLORATIONS, V6, P7, DOI [DOI 10.1145/1007730.1007734, 10.1145/1007730.1007734]
   Wikipedia Contributors Gaussian Blur, WIKIPEDIA FREE E, P2022
   Zhang RH, 2022, IEEE T MULTIMEDIA, V24, P1735, DOI 10.1109/TMM.2021.3070138
NR 44
TC 1
Z9 1
U1 1
U2 2
PU MDPI
PI BASEL
PA ST ALBAN-ANLAGE 66, CH-4052 BASEL, SWITZERLAND
EI 1424-8220
J9 SENSORS-BASEL
JI Sensors
PD JUL
PY 2022
VL 22
IS 13
AR 4675
DI 10.3390/s22134675
PG 18
WC Chemistry, Analytical; Engineering, Electrical & Electronic; Instruments
   & Instrumentation
WE Science Citation Index Expanded (SCI-EXPANDED)
SC Chemistry; Engineering; Instruments & Instrumentation
GA 2S9PO
UT WOS:000822117500001
PM 35808169
OA gold, Green Published
DA 2023-01-31
ER

PT J
AU Karri, SPK
   Chakraborty, D
   Chatterjee, J
AF Karri, S. P. K.
   Chakraborty, Debjani
   Chatterjee, Jyotirmoy
TI Transfer learning based classification of optical coherence tomography
   images with diabetic macular edema and dry age-related macular
   degeneration
SO BIOMEDICAL OPTICS EXPRESS
LA English
DT Article
ID RETINAL LAYER SEGMENTATION; AUTOMATIC SEGMENTATION; OCT IMAGES; AMD
AB We present an algorithm for identifying retinal pathologies given retinal optical coherence tomography (OCT) images. Our approach fine-tunes a pre-trained convolutional neural network (CNN), GoogLeNet, to improve its prediction capability (compared to random initialization training) and identifies salient responses during prediction to understand learned filter characteristics. We considered a data set containing subjects with diabetic macular edema, or dry age-related macular degeneration, or no pathology. The fine-tuned CNN could effectively identify pathologies in comparison to classical learning. Our algorithm aims to demonstrate that models trained on non-medical images can be fine-tuned for classifying OCT images with limited training data. (C) 2017 Optical Society of America
C1 [Karri, S. P. K.; Chatterjee, Jyotirmoy] IIT Kharagpur, Sch Med Sci & Technol, Kharagpur, W Bengal, India.
   [Chakraborty, Debjani] IIT Kharagpur, Dept Math, Kharagpur, W Bengal, India.
C3 Indian Institute of Technology System (IIT System); Indian Institute of
   Technology (IIT) - Kharagpur; Indian Institute of Technology System (IIT
   System); Indian Institute of Technology (IIT) - Kharagpur
RP Karri, SPK (corresponding author), IIT Kharagpur, Sch Med Sci & Technol, Kharagpur, W Bengal, India.
EM pkkarri.mm@iitkgp.ac.in
RI Chakraborty, Debjani/AAL-1162-2021
OI Chakraborty, Debjani/0000-0002-6929-6036; karri, sri phani
   krishna/0000-0002-0083-0114
CR Albarrak A., 2013, PROC INT C MEDICAL I, P59
   Anantrasirichai N, 2013, I S BIOMED IMAGING, P1332
   Bengio Y, 2013, IEEE T PATTERN ANAL, V35, P1798, DOI 10.1109/TPAMI.2013.50
   Boureau Y-L., 2008, ADV NEURAL INFORM PR, P1185
   Bourne RRA, 2014, BRIT J OPHTHALMOL, V98, P629, DOI 10.1136/bjophthalmol-2013-304033
   Carass A, 2014, BIOMED OPT EXPRESS, V5, P1062, DOI 10.1364/BOE.5.001062
   Chiu SJ, 2015, BIOMED OPT EXPRESS, V6, P1172, DOI 10.1364/BOE.6.001172
   Chiu SJ, 2012, INVEST OPHTH VIS SCI, V53, P53, DOI 10.1167/iovs.11-7640
   Ciulla TA, 2003, DIABETES CARE, V26, P2653, DOI 10.2337/diacare.26.9.2653
   Coates A., 2011, AISTATS, V15, P215, DOI DOI 10.1177/1753193410390845
   Dabov K, 2007, IEEE T IMAGE PROCESS, V16, P2080, DOI 10.1109/TIP.2007.901238
   Dauphin G.M.Y., 2012, P ICML WORKSH UNS TR, V27, P97
   Ding SF, 2012, ARTIF INTELL REV, V37, P169, DOI 10.1007/s10462-011-9225-y
   Drexler W, 2008, PROG RETIN EYE RES, V27, P45, DOI 10.1016/j.preteyeres.2007.07.005
   Duchi J, 2011, J MACH LEARN RES, V12, P2121
   Dufour PA, 2013, IEEE T MED IMAGING, V32, P531, DOI 10.1109/TMI.2012.2225152
   Farsiu S, 2014, OPHTHALMOLOGY, V121, P162, DOI 10.1016/j.ophtha.2013.07.013
   Glorot X., 2010, INT C ARTIFICIAL INT, P249
   Gregori G, 2011, OPHTHALMOLOGY, V118, P1373, DOI 10.1016/j.ophtha.2010.11.013
   Kafieh R, 2013, MED IMAGE ANAL, V17, P907, DOI 10.1016/j.media.2013.05.006
   Kanamori A, 2003, AM J OPHTHALMOL, V135, P513, DOI 10.1016/S0002-9394(02)02003-2
   Karri SPK, 2016, BIOMED OPT EXPRESS, V7, P2888, DOI 10.1364/BOE.7.002888
   Krizhevsky A., 2012, ADV NEURAL INFORM PR, P1097
   Lecun Y, 1998, P IEEE, V86, P2278, DOI 10.1109/5.726791
   LeCun Y, 2015, NATURE, V521, P436, DOI 10.1038/nature14539
   Lemaitre G, 2016, J OPHTHALMOL, V2016, DOI 10.1155/2016/3298606
   Mayer MA, 2012, BIOMED OPT EXPRESS, V3, P572, DOI 10.1364/BOE.3.000572
   Mwanza JC, 2011, INVEST OPHTH VIS SCI, V52, P8323, DOI 10.1167/iovs.11-7962
   Oquab M., 2014, ADV NEURAL INF PROCE, V2014, P1717
   Otani T, 1999, AM J OPHTHALMOL, V127, P688, DOI 10.1016/S0002-9394(99)00033-1
   Pan SJ, 2010, IEEE T KNOWL DATA EN, V22, P1345, DOI 10.1109/TKDE.2009.191
   Rathke F, 2014, MED IMAGE ANAL, V18, P781, DOI 10.1016/j.media.2014.03.004
   Rickman CB, 2013, INVEST OPHTH VIS SCI, V54, pORSF68, DOI 10.1167/iovs.13-12757
   Romero-Aroca P, 2013, WORLD J DIABETES, V4, P165, DOI 10.4239/wjd.v4.i5.165
   Simard PY, 2003, PROC INT CONF DOC, P958
   Srinivasan PP, 2014, BIOMED OPT EXPRESS, V5, P3568, DOI 10.1364/BOE.5.003568
   Srinivasan PP, 2014, BIOMED OPT EXPRESS, V5, P348, DOI 10.1364/BOE.5.000348
   Srivastava N, 2014, J MACH LEARN RES, V15, P1929
   Szegedy C., P IEEE C COMP VIS PA, P1
   Tatrai E, 2011, J BIOMED OPT, V16, DOI 10.1117/1.3573817
   Wang Y, 2016, BIOMED OPT EXPRESS, V7, P4928, DOI 10.1364/BOE.7.004928
   Yosinski J., 2014, P ADV NEUR INF PROC, V27, P3320, DOI DOI 10.1109/IJCNN.2016.7727519
   Zhang YG, 2014, EURASIP J ADV SIG PR, DOI 10.1186/1687-6180-2014-17
NR 43
TC 160
Z9 166
U1 9
U2 48
PU Optica Publishing Group
PI WASHINGTON
PA 2010 MASSACHUSETTS AVE NW, WASHINGTON, DC 20036 USA
SN 2156-7085
J9 BIOMED OPT EXPRESS
JI Biomed. Opt. Express
PD FEB 1
PY 2017
VL 8
IS 2
BP 579
EP 592
DI 10.1364/BOE.8.000579
PG 14
WC Biochemical Research Methods; Optics; Radiology, Nuclear Medicine &
   Medical Imaging
WE Science Citation Index Expanded (SCI-EXPANDED)
SC Biochemistry & Molecular Biology; Optics; Radiology, Nuclear Medicine &
   Medical Imaging
GA EK8OA
UT WOS:000394182100009
PM 28270969
OA gold, Green Published
DA 2023-01-31
ER

PT J
AU Li, T
   Bo, W
   Hu, CY
   Kang, H
   Liu, HR
   Wang, K
   Fu, HZ
AF Li, Tao
   Bo, Wang
   Hu, Chunyu
   Kang, Hong
   Liu, Hanruo
   Wang, Kai
   Fu, Huazhu
TI Applications of deep learning in fundus images: A review
SO MEDICAL IMAGE ANALYSIS
LA English
DT Review
DE Fundus images; Deep learning; Eye diseases
ID CONVOLUTIONAL NEURAL-NETWORK; DIABETIC MACULAR EDEMA; OPTIC-NERVE HEAD;
   RETINAL BLOOD-VESSELS; CUP SEGMENTATION; RETINOPATHY; GLAUCOMA;
   VALIDATION; IDENTIFICATION; DEGENERATION
AB The use of fundus images for the early screening of eye diseases is of great clinical importance. Due to its powerful performance, deep learning is becoming more and more popular in related applications, such as lesion segmentation, biomarkers segmentation, disease diagnosis and image synthesis. Therefore, it is very necessary to summarize the recent developments in deep learning for fundus images with a review paper. In this review, we introduce 143 application papers with a carefully designed hierarchy. Moreover, 33 publicly available datasets are presented. Summaries and analyses are provided for each task. Finally, limitations common to all tasks are revealed and possible solutions are given. We will also release and regularly update the state-of-the-art results and newly-released datasets at https://github.com/nkicsl/Fundus_Review to adapt to the rapid development of this field. ? 2021 Elsevier B.V. All rights reserved.
C1 [Li, Tao; Bo, Wang; Hu, Chunyu; Kang, Hong; Wang, Kai] Nankai Univ, Coll Comp Sci, Tianjin 300350, Peoples R China.
   [Liu, Hanruo] Capital Med Univ, Beijing Tongren Hosp, Beijing 100730, Peoples R China.
   [Fu, Huazhu] Incept Inst Artificial Intelligence IIAI, Abu Dhabi, U Arab Emirates.
C3 Nankai University; Capital Medical University
RP Wang, K (corresponding author), Nankai Univ, Coll Comp Sci, Tianjin 300350, Peoples R China.
EM wangk@nankai.edu.cn
RI Fu, Huazhu/A-1411-2014
OI Fu, Huazhu/0000-0002-9702-5524; Bo, Wang/0000-0003-3688-6328; Wang,
   Kai/0000-0001-5589-7060
FU National Key Research and Development Program of China [2018YFB0204304];
   National Natural Science Foundation [61872200]; State Key Laboratory of
   Computer Architecture, Institute of Computing Technology, Chinese
   Academy of Sciences [CARCH201905]; Natural Science Foundation of Tianjin
   [19JCZDJC31600]
FX This work is partially supported by the National Key Research and
   Development Program of China (2018YFB0204304), the National Natural
   Science Foundation (61872200), the Open Project Fund of State Key
   Laboratory of Computer Architecture, Institute of Computing Technology,
   Chinese Academy of Sciences (CARCH201905), the Natural Science
   Foundation of Tianjin (19JCZDJC31600).
CR Abbasi-Sureshjani S, 2015, LECT NOTES COMPUT SC, V9164, P325, DOI 10.1007/978-3-319-20801-5_35
   Abramoff MD, 2013, JAMA OPHTHALMOL, V131, P351, DOI 10.1001/jamaophthalmol.2013.1743
   Abramoff Michael D, 2010, IEEE Rev Biomed Eng, V3, P169, DOI 10.1109/RBME.2010.2084567
   Adem K, 2018, EXPERT SYST APPL, V114, P289, DOI 10.1016/j.eswa.2018.07.053
   Adiga VS, 2019, I S BIOMED IMAGING, P569, DOI 10.1109/ISBI.2019.8759381
   Ahmad M, 2019, I S BIOMED IMAGING, P573, DOI 10.1109/ISBI.2019.8759417
   Ali Farhadi, 2018, Arxiv, DOI arXiv:1804.02767
   Alipour SHM, 2012, COMPUT MATH METHOD M, V2012, DOI 10.1155/2012/761901
   Almazroa A, 2018, PROC SPIE, V10579, DOI 10.1117/12.2293584
   Andrew Zisserman, 2015, Arxiv, DOI arXiv:1409.1556
   Araujo T, 2020, MED IMAGE ANAL, V63, DOI 10.1016/j.media.2020.101715
   Badar M, 2020, COMPUT SCI REV, V35, DOI 10.1016/j.cosrev.2019.100203
   Badrinarayanan V, 2017, IEEE T PATTERN ANAL, V39, P2481, DOI 10.1109/TPAMI.2016.2644615
   Baskaran M, 2015, JAMA OPHTHALMOL, V133, P874, DOI 10.1001/jamaophthalmol.2015.1110
   Bourne RRA, 2013, LANCET GLOB HEALTH, V1, pE339, DOI 10.1016/S2214-109X(13)70113-X
   Brandl C, 2016, PLOS ONE, V11, DOI 10.1371/journal.pone.0167181
   Brown JM, 2018, JAMA OPHTHALMOL, V136, P803, DOI 10.1001/jamaophthalmol.2018.1934
   Budai A, 2013, INT J BIOMED IMAGING, V2013, DOI 10.1155/2013/154860
   Burlina P, 2016, I S BIOMED IMAGING, P184, DOI 10.1109/ISBI.2016.7493240
   Burlina PM, 2019, JAMA OPHTHALMOL, V137, P258, DOI 10.1001/jamaophthalmol.2018.6156
   Burlina PM, 2018, JAMA OPHTHALMOL, V136, P1359, DOI 10.1001/jamaophthalmol.2018.4118
   Burlina PM, 2017, JAMA OPHTHALMOL, V135, P1170, DOI 10.1001/jamaophthalmol.2017.3782
   California Healthcare Foundation, 2015, DIAB RET DET ID SIGN
   Carmona EJ, 2008, ARTIF INTELL MED, V43, P243, DOI 10.1016/j.artmed.2008.04.005
   Chai YD, 2018, KNOWL-BASED SYST, V161, P147, DOI 10.1016/j.knosys.2018.07.043
   Chen LCE, 2018, LECT NOTES COMPUT SC, V11211, P833, DOI 10.1007/978-3-030-01234-2_49
   Chen LB, 2017, IEEE INT SYMP NANO, P1, DOI 10.1109/NANOARCH.2017.8053709
   Chen TQ, 2016, KDD'16: PROCEEDINGS OF THE 22ND ACM SIGKDD INTERNATIONAL CONFERENCE ON KNOWLEDGE DISCOVERY AND DATA MINING, P785, DOI 10.1145/2939672.2939785
   Cherukuri V, 2020, IEEE T IMAGE PROCESS, V29, P2552, DOI 10.1109/TIP.2019.2946078
   Chung J, 2014, NIPS 2014 WORKSH DEE, P1, DOI DOI 10.48550/ARXIV.1412.3555
   Ciulla TA, 2003, DIABETES CARE, V26, P2653, DOI 10.2337/diacare.26.9.2653
   Costa P, 2018, IEEE T MED IMAGING, V37, P781, DOI 10.1109/TMI.2017.2759102
   Dai L, 2018, IEEE T MED IMAGING, V37, P1149, DOI 10.1109/TMI.2018.2794988
   Dasgupta A, 2017, I S BIOMED IMAGING, P248, DOI 10.1109/ISBI.2017.7950512
   Dashtbozorg B, 2018, IEEE T IMAGE PROCESS, V27, P3300, DOI 10.1109/TIP.2018.2815345
   Dashtbozorg B, 2014, IEEE T IMAGE PROCESS, V23, DOI 10.1109/TIP.2013.2263809
   David AM, 2016, INVESTIG OPTHALMOL V, V57, P5200, DOI [10.1167/iovs.16-19964, DOI 10.1167/IOVS.16-19964]
   de la Torre J, 2020, NEUROCOMPUTING, V396, P465, DOI 10.1016/j.neucom.2018.07.102
   De Silva DA, 2009, STROKE, V40, P3695, DOI 10.1161/STROKEAHA.109.559435
   Decenciere E, 2013, IRBM, V34, P196, DOI 10.1016/j.irbm.2013.01.010
   Decenciere E, 2014, IMAGE ANAL STEREOL, V33, P231, DOI 10.5566/ias.1155
   Deng J, 2009, PROC CVPR IEEE, P248, DOI 10.1109/CVPRW.2009.5206848
   Deshmukh A, 2019, I S BIOMED IMAGING, P583, DOI 10.1109/ISBI.2019.8759414
   Diaz-Pinto A, 2019, IEEE T MED IMAGING, V38, P2211, DOI 10.1109/TMI.2019.2903434
   Ferreira MVD, 2018, EXPERT SYST APPL, V110, P250, DOI 10.1016/j.eswa.2018.06.010
   Edupuganti VG, 2018, IEEE IMAGE PROC, P2227, DOI 10.1109/ICIP.2018.8451753
   Feng ST, 2020, NEUROCOMPUTING, V392, P268, DOI 10.1016/j.neucom.2018.10.098
   Feng ZW, 2017, IEEE IMAGE PROC, P1742
   Foo A, 2020, AAAI CONF ARTIF INTE, V34, P13267
   Frangi AF, 1998, LECT NOTES COMPUT SC, V1496, P130, DOI 10.1007/BFb0056195
   Fu HZ, 2018, IEEE T MED IMAGING, V37, P2493, DOI 10.1109/TMI.2018.2837012
   Fu HZ, 2019, LECT NOTES COMPUT SC, V11764, P48, DOI 10.1007/978-3-030-32239-7_6
   Fu HZ, 2018, IEEE T MED IMAGING, V37, P1597, DOI 10.1109/TMI.2018.2791488
   Fumero F., 2011, P 24 IEEE INT S COMP, P1
   Galdran A, 2019, I S BIOMED IMAGING, P556, DOI 10.1109/ISBI.2019.8759380
   Gargeya R., 2017, OPHTHALMOLOGY
   Garway-Heath DF, 1998, BRIT J OPHTHALMOL, V82, P352, DOI 10.1136/bjo.82.4.352
   Ghafoorian M., 2017, INT C MEDICAL IMAGE, P516
   Giancardo L, 2012, MED IMAGE ANAL, V16, P216, DOI 10.1016/j.media.2011.07.004
   Gondal WM, 2017, IEEE IMAGE PROC, P2069
   Goodfellow IJ, 2014, ADV NEUR IN, V27, P2672, DOI 10.1145/3422622
   Govindaiah A, 2018, I S BIOMED IMAGING, P1525
   Grassmann F, 2018, OPHTHALMOLOGY, V125, P1410, DOI 10.1016/j.ophtha.2018.02.037
   Gulshan V, 2019, JAMA OPHTHALMOL, V137, P987, DOI 10.1001/jamaophthalmol.2019.2004
   Gulshan V, 2016, JAMA-J AM MED ASSOC, V316, P2402, DOI 10.1001/jama.2016.17216
   Guo S, 2020, NEUROCOMPUTING, V392, P314, DOI 10.1016/j.neucom.2018.10.103
   Guo S, 2019, NEUROCOMPUTING, V349, P52, DOI 10.1016/j.neucom.2019.04.019
   Guo Y, 2020, I S BIOMED IMAGING, P1242, DOI 10.1109/ISBI45749.2020.9098669
   Hajabdollahi M, 2018, IEEE IMAGE PROC, P2785, DOI 10.1109/ICIP.2018.8451665
   He KM, 2017, IEEE I CONF COMP VIS, P2980, DOI [10.1109/TPAMI.2018.2844175, 10.1109/ICCV.2017.322]
   He KM, 2013, IEEE T PATTERN ANAL, V35, P1397, DOI 10.1109/TPAMI.2012.213
   HE KM, 2016, PROC CVPR IEEE, DOI DOI 10.1109/CVPR.2016.90
   He Q, 2018, IEEE IMAGE PROC, P2765, DOI 10.1109/ICIP.2018.8451415
   He XD, 2019, LECT NOTES COMPUT SC, V11764, P788, DOI 10.1007/978-3-030-32239-7_87
   Hernandez-Matas C., 2017, J MODELING OPTHALMOL
   Hervella AS, 2018, LECT NOTES COMPUT SC, V11070, P321, DOI 10.1007/978-3-030-00928-1_37
   Hoover A, 2000, IEEE T MED IMAGING, V19, P203, DOI 10.1109/42.845178
   Horta A, 2017, 2017 16TH IEEE INTERNATIONAL CONFERENCE ON MACHINE LEARNING AND APPLICATIONS (ICMLA), P716, DOI 10.1109/ICMLA.2017.00-75
   Howard A., 2018, P IEEE C COMPUTER VI, DOI [DOI 10.1109/CVPR.2018.00474, DOI 10.48550/ARXIV.1801.04381]
   Hu JJ, 2019, IEEE T MED IMAGING, V38, P269, DOI 10.1109/TMI.2018.2863562
   Hu K, 2018, NEUROCOMPUTING, V309, P179, DOI 10.1016/j.neucom.2018.05.011
   Hu Q, 2013, LECT NOTES COMPUT SC, V8150, P436, DOI 10.1007/978-3-642-40763-5_54
   Huang G, 2017, PROC CVPR IEEE, P2261, DOI 10.1109/CVPR.2017.243
   Huang YJ, 2020, I S BIOMED IMAGING, P1369, DOI 10.1109/ISBI45749.2020.9098319
   Huazhu Fu, 2016, Medical Image Computing and Computer-Assisted Intervention - MICCAI 2016. 19th International Conference. Proceedings: LNCS 9901, P132, DOI 10.1007/978-3-319-46723-8_16
   Orlando JI, 2018, LECT NOTES COMPUT SC, V11071, P65, DOI 10.1007/978-3-030-00934-2_8
   Jiang YM, 2020, IEEE T BIO-MED ENG, V67, P335, DOI 10.1109/TBME.2019.2913211
   Kairouz P, 2019, ADV OPEN PROBLEMS FE
   Kanse SS, 2019, J INTELL SYST, V28, P43, DOI 10.1515/jisys-2016-0258
   Kassoff A, 1999, CONTROL CLIN TRIALS, V20, P573
   Kauppi T., 2006, DIARETDB0 EVALUATION, V73, P1
   Kauppi T., 2007, BMVC, V1, P1, DOI [10.5244/C.21.15, DOI 10.5244/C.21.15]
   Keel S, 2019, JAMA OPHTHALMOL, V137, P288, DOI 10.1001/jamaophthalmol.2018.6035
   Khalaf AF, 2016, IEEE IMAGE PROC, P385, DOI 10.1109/ICIP.2016.7532384
   Koltun Vladlen, 2011, ADV NEURAL INFORM PR, DOI DOI 10.5555/2986459.2986472
   Krause J., 2017, OPHTHALMOLOGY, V125
   Kromm C, 2020, I S BIOMED IMAGING, P1223, DOI 10.1109/ISBI45749.2020.9098538
   Lam C, 2018, INVEST OPHTH VIS SCI, V59, P590, DOI 10.1167/iovs.17-22721
   Li C, 2020, I S BIOMED IMAGING, P1250, DOI 10.1109/ISBI45749.2020.9098340
   Li L, 2019, PROC CVPR IEEE, P10563, DOI 10.1109/CVPR.2019.01082
   Li L, 2020, IEEE T MED IMAGING, V39, P413, DOI 10.1109/TMI.2019.2927226
   Li T, 2019, INFORM SCIENCES, V501, P511, DOI 10.1016/j.ins.2019.06.011
   Li XM, 2020, IEEE T MED IMAGING, V39, P1483, DOI 10.1109/TMI.2019.2951844
   Li Z., 2018, OPHTHALMOLOGY
   Li ZX, 2018, DIABETES CARE, V41, P2509, DOI 10.2337/dc18-0147
   Liao WM, 2020, IEEE J BIOMED HEALTH, V24, P1405, DOI 10.1109/JBHI.2019.2949075
   Lim G., 2019, 2019 31 INN APPL ART
   Lim G, 2015, PROC INT C TOOLS ART, P162, DOI 10.1109/ICTAI.2015.36
   Lin TY, 2017, IEEE I CONF COMP VIS, P2999, DOI 10.1109/ICCV.2017.324
   Lin ZW, 2018, LECT NOTES COMPUT SC, V11071, P74, DOI 10.1007/978-3-030-00934-2_9
   Liskowski P, 2016, IEEE T MED IMAGING, V35, P2369, DOI 10.1109/TMI.2016.2546227
   Liu B, 2019, LECT NOTES COMPUT SC, V11764, P111, DOI 10.1007/978-3-030-32239-7_13
   Liu C, 2019, LECT NOTES COMPUT SC, V11764, P138, DOI 10.1007/978-3-030-32239-7_16
   Liu HR, 2019, JAMA OPHTHALMOL, V137, P1353, DOI 10.1001/jamaophthalmol.2019.3501
   Liu P, 2019, LECT NOTES COMPUT SC, V11768, P521, DOI 10.1007/978-3-030-32254-0_58
   Liu Q, 2019, NEUROCOMPUTING, V359, P285, DOI 10.1016/j.neucom.2019.05.039
   Liu Y, 2019, IEEE T PATTERN ANAL, V41, P1939, DOI 10.1109/TPAMI.2018.2878849
   Long J, 2015, PROC CVPR IEEE, P3431, DOI 10.1109/CVPR.2015.7298965
   Lowell J, 2004, IEEE T MED IMAGING, V23, P256, DOI 10.1109/TMI.2003.823261
   Luo WJ, 2016, ADV NEUR IN, V29
   Ma WA, 2019, LECT NOTES COMPUT SC, V11764, P769, DOI 10.1007/978-3-030-32239-7_85
   Mahapatra D, 2017, P INT C MED IM COMP, P382, DOI DOI 10.1007/978-3-319-66179-7_44
   Maninis Kevis-Kokitsi, 2016, Medical Image Computing and Computer-Assisted Intervention - MICCAI 2016. 19th International Conference. Proceedings: LNCS 9901, P140, DOI 10.1007/978-3-319-46723-8_17
   Massin P, 2008, DIABETES METAB, V34, P227, DOI 10.1016/j.diabet.2007.12.006
   Meng QE, 2020, I S BIOMED IMAGING, P1373, DOI 10.1109/ISBI45749.2020.9098600
   Meyer MI, 2018, LECT NOTES COMPUT SC, V11071, P39, DOI 10.1007/978-3-030-00934-2_5
   Mishra S, 2020, I S BIOMED IMAGING, P1254, DOI 10.1109/ISBI45749.2020.9098403
   Mo J, 2018, NEUROCOMPUTING, V290, P161, DOI 10.1016/j.neucom.2018.02.035
   Moccia S, 2018, COMPUT METH PROG BIO, V158, P71, DOI 10.1016/j.cmpb.2018.02.001
   Mohan D, 2019, IEEE IMAGE PROC, P834, DOI 10.1109/ICIP.2019.8804267
   Mohan D, 2018, IEEE IMAGE PROC, P4038, DOI 10.1109/ICIP.2018.8451543
   Nasery V, 2020, I S BIOMED IMAGING, P1232, DOI 10.1109/ISBI45749.2020.9098694
   Natarajan S, 2019, JAMA OPHTHALMOL, V137, P1182, DOI 10.1001/jamaophthalmol.2019.2923
   Nguyen HV, 2016, OPHTHALMOLOGY, V123, P2571, DOI 10.1016/j.ophtha.2016.08.021
   Niemeijer M, 2011, IEEE T MED IMAGING, V30, P1941, DOI 10.1109/TMI.2011.2159619
   Niemeijer M, 2010, IEEE T MED IMAGING, V29, P185, DOI 10.1109/TMI.2009.2033909
   Niu YH, 2019, AAAI CONF ARTIF INTE, P1093
   Oliveira A, 2018, EXPERT SYST APPL, V112, P229, DOI 10.1016/j.eswa.2018.06.034
   Orlando JI, 2020, MED IMAGE ANAL, V59, DOI 10.1016/j.media.2019.101570
   Owen CG, 2009, INVEST OPHTH VIS SCI, V50, P2004, DOI 10.1167/iovs.08-3018
   Pal A, 2018, IEEE IMAGE PROC, P2775, DOI 10.1109/ICIP.2018.8451029
   Peng C, 2017, PROC CVPR IEEE, P1743, DOI 10.1109/CVPR.2017.189
   Peng Y., 2018, OPHTHALMOLOGY
   Phene S, 2019, OPHTHALMOLOGY, V126, P1627, DOI 10.1016/j.ophtha.2019.07.024
   Playout C, 2019, IEEE T MED IMAGING, V38, P2434, DOI 10.1109/TMI.2019.2906319
   Playout C, 2018, LECT NOTES COMPUT SC, V11071, P101, DOI 10.1007/978-3-030-00934-2_12
   Pohlen T, 2017, PROC CVPR IEEE, P3309, DOI 10.1109/CVPR.2017.353
   Poplin R, 2018, NAT BIOMED ENG, V2, P158, DOI 10.1038/s41551-018-0195-0
   Porwal P, 2020, MED IMAGE ANAL, V59, DOI 10.1016/j.media.2019.101561
   Porwal P, 2018, DATA, V3, DOI 10.3390/data3030025
   Quellec G, 2020, MED IMAGE ANAL, V61, DOI 10.1016/j.media.2020.101660
   Quellec G, 2017, MED IMAGE ANAL, V39, P178, DOI 10.1016/j.media.2017.04.012
   Raghavendra U, 2018, INFORM SCIENCES, V441, P41, DOI 10.1016/j.ins.2018.01.051
   Rahimy Ehsan, 2018, CURR OPIN OPHTHALMOL, P1
   Raj PK, 2020, I S BIOMED IMAGING, P1262, DOI 10.1109/ISBI45749.2020.9098580
   Ren SQ, 2015, ADV NEUR IN, V28, DOI 10.1109/TPAMI.2016.2577031
   Robinson B., 2003, REV CANADIENNE OPTOM, P175
   Ronneberger O, 2015, LECT NOTES COMPUT SC, V9351, P234, DOI 10.1007/978-3-319-24574-4_28
   Roy P, 2017, I S BIOMED IMAGING, P1078, DOI 10.1109/ISBI.2017.7950703
   Sabour S., 2017, DYNAMIC ROUTING CAPS, P3859, DOI DOI 10.5555/3294996.3295142
   Salamat N, 2019, ARTIF INTELL MED, V97, P168, DOI 10.1016/j.artmed.2018.10.009
   Sarhan MH, 2019, LECT NOTES COMPUT SC, V11764, P174, DOI 10.1007/978-3-030-32239-7_20
   Sayres R, 2019, OPHTHALMOLOGY, V126, P552, DOI 10.1016/j.ophtha.2018.11.016
   Schmidt-Erfurth U, 2018, PROG RETIN EYE RES, V67, P1, DOI 10.1016/j.preteyeres.2018.07.004
   Sedai Suman, 2017, Medical Image Computing and Computer-Assisted Intervention, MICCAI 2017. 20th International Conference. Proceedings: LNCS 10434, P75, DOI 10.1007/978-3-319-66185-8_9
   Sedai S, 2017, I S BIOMED IMAGING, P1083, DOI 10.1109/ISBI.2017.7950704
   Selvaraju RR, 2020, INT J COMPUT VISION, V128, P336, DOI 10.1007/s11263-019-01228-7
   Sengupta S, 2020, ARTIF INTELL MED, V102, DOI 10.1016/j.artmed.2019.101758
   Shah S, 2019, I S BIOMED IMAGING, P578, DOI 10.1109/ISBI.2019.8759171
   Shankaranarayana SM, 2019, IEEE J BIOMED HEALTH, V23, P1417, DOI 10.1109/JBHI.2019.2899403
   Shen YX, 2020, MED IMAGE ANAL, V61, DOI 10.1016/j.media.2020.101654
   Sivaprasad S, 2014, TRIALS, V15, DOI 10.1186/1745-6215-15-458
   Sivaswamy J, 2014, I S BIOMED IMAGING, P53, DOI 10.1109/ISBI.2014.6867807
   Soomro TA, 2019, EXPERT SYST APPL, V134, P36, DOI 10.1016/j.eswa.2019.05.029
   Springenberg J. T., 2015, ARXIV
   Staal J, 2004, IEEE T MED IMAGING, V23, P501, DOI 10.1109/TMI.2004.825627
   Szegedy C., P IEEE C COMP VIS PA, P1
   Szegedy C, 2017, AAAI CONF ARTIF INTE, P4278
   Szegedy C, 2016, PROC CVPR IEEE, P2818, DOI 10.1109/CVPR.2016.308
   Tan JH, 2018, FUTURE GENER COMP SY, V87, P127, DOI 10.1016/j.future.2018.05.001
   Tan JH, 2017, INFORM SCIENCES, V420, P66, DOI 10.1016/j.ins.2017.08.050
   Tasman W., 2006, AM J OPHTHALMOL, V141, P0
   Taylor S, 2019, JAMA OPHTHALMOL, V137, P1022, DOI 10.1001/jamaophthalmol.2019.2433
   Tham Yih-Chung, 2014, Ophthalmology, V121, P2081, DOI 10.1016/j.ophtha.2014.05.013
   Ting D., 2018, BRIT J OPHTHALMOL, V103, DOI [10.1136/bjophthalmol-2018-313173.bjophthalmol-2018, DOI 10.1136/BJ0PHTHALM0L-2018-313173.BJ0PHTHALM0L-2018]
   Ting D.S.W., 2018, BRIT J OPHTHALMOLOGY
   Ting DSW, 2019, PROG RETIN EYE RES, V72, DOI 10.1016/j.preteyeres.2019.04.003
   Ting DSW, 2017, JAMA-J AM MED ASSOC, V318, P2211, DOI 10.1001/jama.2017.18152
   Tu Z, 2020, I S BIOMED IMAGING, P1378, DOI 10.1109/ISBI45749.2020.9098673
   van Grinsven MJJP, 2016, IEEE T MED IMAGING, V35, P1273, DOI 10.1109/TMI.2016.2526689
   Varadarajan A.V., 2017, ABS171207798 CORR
   Vos T, 2016, LANCET, V388, P1545, DOI [10.1016/S0140-6736(16)31678-6, 10.1016/S0140-6736(16)31012-1]
   Wang B, 2019, LECT NOTES COMPUT SC, V11764, P84, DOI 10.1007/978-3-030-32239-7_10
   Wang K, 2020, I S BIOMED IMAGING, P1237, DOI 10.1109/ISBI45749.2020.9098742
   Wang M, 2018, NEUROCOMPUTING, V312, P135, DOI 10.1016/j.neucom.2018.05.083
   Wang SJ, 2019, LECT NOTES COMPUT SC, V11764, P102, DOI 10.1007/978-3-030-32239-7_12
   Wang SJ, 2019, IEEE T MED IMAGING, V38, P2485, DOI 10.1109/TMI.2019.2899910
   Wang XF, 2019, LECT NOTES COMPUT SC, V11764, P423, DOI 10.1007/978-3-030-32239-7_47
   Wang Z., 2017, P INT C MEDICAL IMAG, P267
   Wang ZY, 2019, I S BIOMED IMAGING, P601, DOI 10.1109/ISBI.2019.8759173
   Wilkinson C.P., 2003, OPHTHALMOLOGY, V110, P0
   Wu YC, 2020, NEURAL NETWORKS, V126, P153, DOI 10.1016/j.neunet.2020.02.018
   Wu YC, 2019, LECT NOTES COMPUT SC, V11764, P264, DOI 10.1007/978-3-030-32239-7_30
   Wu YC, 2018, LECT NOTES COMPUT SC, V11071, P119, DOI 10.1007/978-3-030-00934-2_14
   Xie SN, 2015, IEEE I CONF COMP VIS, P1395, DOI 10.1109/ICCV.2015.164
   Xu K, 2015, PR MACH LEARN RES, V37, P2048
   Xu X, 2020, IEEE J BIOMED HEALTH, V24, P556, DOI 10.1109/JBHI.2019.2914690
   Xue J, 2019, KNOWL-BASED SYST, V183, DOI 10.1016/j.knosys.2019.104887
   Yan F, 2018, LECT NOTES COMPUT SC, V11071, P48, DOI 10.1007/978-3-030-00934-2_6
   Yan ZQ, 2019, IEEE J BIOMED HEALTH, V23, P1427, DOI 10.1109/JBHI.2018.2872813
   Yan ZQ, 2018, IEEE T BIO-MED ENG, V65, P1912, DOI 10.1109/TBME.2018.2828137
   Yan ZZ, 2019, I S BIOMED IMAGING, P597
   YANG M, 2017, MED IMAGE COMPUTIN 3, P533, DOI DOI 10.1007/978-3-319-66179-7_61
   Yin PS, 2019, LECT NOTES COMPUT SC, V11764, P129, DOI 10.1007/978-3-030-32239-7_15
   Yu F, 2019, LECT NOTES COMPUT SC, V11765, P714, DOI 10.1007/978-3-030-32245-8_79
   Yu LF, 2020, NEUROCOMPUTING, V392, P221, DOI 10.1016/j.neucom.2018.11.113
   Zhang SH, 2019, LECT NOTES COMPUT SC, V11764, P797, DOI 10.1007/978-3-030-32239-7_88
   Zhang W, 2019, KNOWL-BASED SYST, V175, P12, DOI 10.1016/j.knosys.2019.03.016
   Zhang YS, 2018, LECT NOTES COMPUT SC, V11071, P83, DOI 10.1007/978-3-030-00934-2_10
   Zhang Z, 2014, BMC MED INFORM DECIS, V14, DOI 10.1186/1472-6947-14-80
   Zhang Z, 2013, C IND ELECT APPL, P228
   Zhang Z, 2010, IEEE ENG MED BIO, P3065, DOI 10.1109/IEMBS.2010.5626137
   Zhao H., 2020, PATTERN RECOGN, V98, DOI [10.1016/j.patcog.2019.107068, DOI 10.1016/J.PATC0G.2019.107068]
   Zhao H, 2019, LECT NOTES COMPUT SC, V11764, P75, DOI 10.1007/978-3-030-32239-7_9
   Zhao H, 2019, IEEE T MED IMAGING, V38, P46, DOI 10.1109/TMI.2018.2854886
   Zhao H, 2018, MED IMAGE ANAL, V49, P14, DOI 10.1016/j.media.2018.07.001
   Zhao RC, 2019, LECT NOTES COMPUT SC, V11764, P21, DOI 10.1007/978-3-030-32239-7_3
   Zhao RC, 2020, MED IMAGE ANAL, V60, DOI 10.1016/j.media.2019.101593
   Zhao RC, 2019, AAAI CONF ARTIF INTE, P809
   Zhao RC, 2020, IEEE J BIOMED HEALTH, V24, P1104, DOI 10.1109/JBHI.2019.2934477
   Zhao ZY, 2019, IEEE IMAGE PROC, P1385, DOI 10.1109/ICIP.2019.8803074
   Zheng YF, 2013, INVEST OPHTH VIS SCI, V54, P2171, DOI 10.1167/iovs.12-11393
   ZHOU B, 2016, PROC CVPR IEEE, P2921, DOI DOI 10.1109/CVPR.2016.319
   Zhou Y, 2019, LECT NOTES COMPUT SC, V11764, P505, DOI 10.1007/978-3-030-32239-7_56
   Zhou Y, 2020, IEEE T MED IMAGING, V39, P436, DOI 10.1109/TMI.2019.2928229
   Zhou ZH, 2018, NATL SCI REV, V5, P44, DOI 10.1093/nsr/nwx106
   Zhu JY, 2017, IEEE I CONF COMP VIS, P2242, DOI 10.1109/ICCV.2017.244
   Zou BJ, 2020, NEUROCOMPUTING, V404, P14, DOI 10.1016/j.neucom.2020.04.122
NR 238
TC 66
Z9 67
U1 31
U2 109
PU ELSEVIER
PI AMSTERDAM
PA RADARWEG 29, 1043 NX AMSTERDAM, NETHERLANDS
SN 1361-8415
EI 1361-8423
J9 MED IMAGE ANAL
JI Med. Image Anal.
PD APR
PY 2021
VL 69
AR 101971
DI 10.1016/j.media.2021.101971
EA JAN 2021
PG 32
WC Computer Science, Artificial Intelligence; Computer Science,
   Interdisciplinary Applications; Engineering, Biomedical; Radiology,
   Nuclear Medicine & Medical Imaging
WE Science Citation Index Expanded (SCI-EXPANDED)
SC Computer Science; Engineering; Radiology, Nuclear Medicine & Medical
   Imaging
GA RM4GK
UT WOS:000639620600006
PM 33524824
OA Green Submitted
DA 2023-01-31
ER

PT J
AU Sun, YK
   Zhang, HR
   Yao, XL
AF Sun, Yankui
   Zhang, Haoran
   Yao, Xianlin
TI Automatic diagnosis of macular diseases from OCT volume based on its
   two-dimensional feature map and convolutional neural network with
   attention mechanism
SO JOURNAL OF BIOMEDICAL OPTICS
LA English
DT Article
DE optical coherence tomography; convolutional neural network; transfer
   learning; image classification; attention mechanism
ID OPTICAL COHERENCE TOMOGRAPHY; DEGENERATION
AB Significance: Automatic and accurate classification of three-dimensional (3-D) retinal optical coherence tomography (OCT) images is essential for assisting ophthalmologist in the diagnosis and grading of macular diseases. Therefore, more effective OCT volume classification for automatic recognition of macular diseases is needed.
   Aim: For OCT volumes in which only OCT volume-level labels are known, OCT volume classifiers based on its global feature and deep learning are designed, validated, and compared with other methods.
   Approach: We present a general framework to classify OCT volume for automatic recognizing macular diseases. The architecture of the framework consists of three modules: B-scan feature extractor, two-dimensional (2-D) feature map generation, and volume-level classifier. Our architecture could address OCT volume classification using two 2-D image machine learning classification algorithms. Specifically, a convolutional neural network (CNN) model is trained and used as a B-scan feature extractor to construct a 2-D feature map of an OCT volume and volume-level classifiers such as support vector machine and CNN with/without attention mechanism for 2-D feature maps are described.
   Results: Our proposed methods are validated on the publicly available Duke dataset, which consists of 269 intermediate age-related macular degeneration (AMD) volumes and 115 normal volumes. Fivefold cross-validation was done, and average accuracy, sensitivity, and specificity of 98.17%, 99.26%, and 95.65%, respectively, are achieved. The experiments show that our methods outperform the state-of-the-art methods. Our methods are also validated on our private clinical OCT volume dataset, consisting of 448 AMD volumes and 462 diabetic macular edema volumes.
   Conclusions: We present a general framework of OCT volume classification based on its 2-D feature map and CNN with attention mechanism and describe its implementation schemes. Our proposed methods could classify OCT volumes automatically and effectively with high accuracy, and they are a potential practical tool for screening of ophthalmic diseases from OCT volume. (C) The Authors. Published by SPIE under a Creative Commons Attribution 4.0 Unported License.
C1 [Sun, Yankui; Zhang, Haoran; Yao, Xianlin] Tsinghua Univ, Dept Comp Sci & Technol, Beijing, Peoples R China.
C3 Tsinghua University
RP Sun, YK (corresponding author), Tsinghua Univ, Dept Comp Sci & Technol, Beijing, Peoples R China.
EM syk@mail.tsinghua.edu.cn
FU National Natural Science Foundation of China [61671272]; Key Research
   and Development Project in Guangdong Province [2019B010153002]
FX This work was supported by the National Natural Science Foundation of
   China under Grant No. 61671272 and Key Research and Development Project
   in Guangdong Province under Grant No. 2019B010153002.
CR Albarrak A., 2013, PROC INT C MEDICAL I, P59
   Andrew Zisserman, 2015, Arxiv, DOI arXiv:1409.1556
   Apostolopoulos S., 2016, RETINET AUTOMATIC AM
   Chan TH, 2015, IEEE T IMAGE PROCESS, V24, P5017, DOI 10.1109/TIP.2015.2475625
   De Fauw J, 2018, NAT MED, V24, P1342, DOI 10.1038/s41591-018-0107-6
   Deng J, 2009, PROC CVPR IEEE, P248, DOI 10.1109/CVPRW.2009.5206848
   Fang LY, 2019, IEEE T MED IMAGING, V38, P1959, DOI 10.1109/TMI.2019.2898414
   Fang LY, 2017, J BIOMED OPT, V22, DOI 10.1117/1.JBO.22.11.116011
   Farsiu S, 2014, OPHTHALMOLOGY, V121, P162, DOI 10.1016/j.ophtha.2013.07.013
   Han B, 2018, ADV NEUR IN, V31, DOI 10.5555/3327757.3327944
   HEE MR, 1995, ARCH OPHTHALMOL-CHIC, V113, P325, DOI 10.1001/archopht.1995.01100030081025
   HUANG D, 1991, SCIENCE, V254, P1178, DOI 10.1126/science.1957169
   Ioffe S., 2015, P INT C MACH LEARN I, P448
   KAMBLE RM, 2018, IEEE EMBS CONF BIO, P442
   Karri SPK, 2017, BIOMED OPT EXPRESS, V8, P579, DOI 10.1364/BOE.8.000579
   Kermany DS, 2018, CELL, V172, P1122, DOI 10.1016/j.cell.2018.02.010
   Krizhevsky A., 2012, ADV NEURAL INFORM PR, P1097
   Lee CS, 2017, OPHTHALMOL RETINA, V1, P322, DOI 10.1016/j.oret.2016.12.009
   Lemaitre G, 2016, J OPHTHALMOL, V2016, DOI 10.1155/2016/3298606
   Liu YY, 2011, MED IMAGE ANAL, V15, P748, DOI 10.1016/j.media.2011.06.005
   Mishra SS, 2019, IEEE SIGNAL PROC LET, V26, P1793, DOI 10.1109/LSP.2019.2949388
   Perdomo O, 2018, I S BIOMED IMAGING, P1423
   Qiu JM, 2019, COMPUT BIOL MED, V111, DOI 10.1016/j.compbiomed.2019.103327
   Rasti R, 2018, IEEE T MED IMAGING, V37, P1024, DOI 10.1109/TMI.2017.2780115
   Rasti R, 2018, J BIOMED OPT, V23, DOI 10.1117/1.JBO.23.3.035005
   Rong YB, 2019, IEEE J BIOMED HEALTH, V23, P253, DOI 10.1109/JBHI.2018.2795545
   Santos AM, 2018, BIOMED ENG ONLINE, V17, DOI 10.1186/s12938-018-0592-3
   Seebock P, 2019, IEEE T MED IMAGING, V38, P1037, DOI 10.1109/TMI.2018.2877080
   Sidibe D, 2017, COMPUT METH PROG BIO, V139, P109, DOI 10.1016/j.cmpb.2016.11.001
   Srinivasan PP, 2014, BIOMED OPT EXPRESS, V5, P3568, DOI 10.1364/BOE.5.003568
   Sun W., 2017, P SOC PHOTO-OPT INS, V10420
   Sun Y., 2020, China, Patent No. [CN110659673A, 110659673]
   Sun YK, 2017, J BIOMED OPT, V22, DOI 10.1117/1.JBO.22.1.016012
   Sun ZY, 2019, J BIOMED OPT, V24, DOI 10.1117/1.JBO.24.5.056003
   Szegedy C., P IEEE C COMP VIS PA, P1
   Venhuizen FG, 2017, INVEST OPHTH VIS SCI, V58, P2318, DOI 10.1167/iovs.16-20541
   Venhuizen FG, 2015, PROC SPIE, V9414, DOI 10.1117/12.2081521
   Woo SH, 2018, LECT NOTES COMPUT SC, V11211, P3, DOI 10.1007/978-3-030-01234-2_1
NR 38
TC 6
Z9 6
U1 2
U2 15
PU SPIE-SOC PHOTO-OPTICAL INSTRUMENTATION ENGINEERS
PI BELLINGHAM
PA 1000 20TH ST, PO BOX 10, BELLINGHAM, WA 98225 USA
SN 1083-3668
EI 1560-2281
J9 J BIOMED OPT
JI J. Biomed. Opt.
PD SEP
PY 2020
VL 25
IS 9
AR 096004
DI 10.1117/1.JBO.25.9.096004
PG 15
WC Biochemical Research Methods; Optics; Radiology, Nuclear Medicine &
   Medical Imaging
WE Science Citation Index Expanded (SCI-EXPANDED)
SC Biochemistry & Molecular Biology; Optics; Radiology, Nuclear Medicine &
   Medical Imaging
GA OS4OR
UT WOS:000590144100011
PM 32940026
OA Green Published, gold
DA 2023-01-31
ER

PT J
AU Gour, N
   Khanna, P
AF Gour, Neha
   Khanna, Pritee
TI Ocular diseases classification using a lightweight CNN and class weight
   balancing on OCT images
SO MULTIMEDIA TOOLS AND APPLICATIONS
LA English
DT Article
DE Ocular disease classification; Optical coherence tomography;
   Convolutional neural networks; Class weight balancing
ID COHERENCE TOMOGRAPHY IMAGES; DIABETIC MACULAR EDEMA
AB Optical coherence tomography (OCT) is a non-invasive technique to capture cross-sectional volumes of the human retina. OCT images are used for the diagnosis of various ocular diseases. However, OCT datasets generally suffer from the problem of class imbalance. This work aims to leverage CNN capability for OCT images classification in the presence of class imbalance. A lightweight convolutional neural network (CNN) with class weight balancing (CWB) is proposed for OCT image classification. Training of CNN is done while penalizing the classes having a higher number of samples using the CWB method. The performance of the proposed method is evaluated on spectral-domain OCT (SD-OCT) images from two publicly available datasets, namely, ZhangLab and Duke. The performance of the proposed method is evaluated on the confusion matrix-based parameters like accuracy, sensitivity, specificity, and F1 - score. The proposed method achieved 99.17% and 98.46% accuracy for ZhangLab and Duke datasets, respectively. It is observed that the proposed method performs better as compared to most of the state-of-the-art OCT classification methods The generalizability and interpretability of the proposed method are also evaluated to improve the understanding of the CNN model.
C1 [Gour, Neha; Khanna, Pritee] PDPM Indian Inst Informat Technol Design & Mfg, Comp Sci & Engn, Jabalpur, India.
C3 Indian Institute of Information Technology Design & Manufacturing,
   Jabalpur
RP Khanna, P (corresponding author), PDPM Indian Inst Informat Technol Design & Mfg, Comp Sci & Engn, Jabalpur, India.
EM g.neha@iiitdmj.ac.in; pkhanna@iiitdmj.ac.in
RI Khanna, Pritee/V-5418-2019
OI Khanna, Pritee/0000-0003-0518-2133
CR Alqudah AM, 2020, MED BIOL ENG COMPUT, V58, P41, DOI 10.1007/s11517-019-02066-y
   Bishop C, 2006, PATTERN RECOGN
   Buda M, 2018, NEURAL NETWORKS, V106, P249, DOI 10.1016/j.neunet.2018.07.011
   Chawla NV, 2002, J ARTIF INTELL RES, V16, P321, DOI 10.1613/jair.953
   Chetoui Mohamed, 2020, Image Analysis and Recognition. 17th International Conference (ICIAR 2020). Proceedings. Lecture Notes in Computer Science (LNCS 12132), P358, DOI 10.1007/978-3-030-50516-5_31
   Daume, 2017, COURSE MACHINE LEARN
   De Fauw J, 2018, NAT MED, V24, P1342, DOI 10.1038/s41591-018-0107-6
   Drexler W, 2008, PROG RETIN EYE RES, V27, P45, DOI 10.1016/j.preteyeres.2007.07.005
   Ertekin S., 2007, P 30 ANN INT ACM SIG, P823, DOI DOI 10.1145/1277741.1277927
   Fawcett T, 2006, PATTERN RECOGN LETT, V27, P861, DOI 10.1016/j.patrec.2005.10.010
   Fujimoto J, 2008, BIOL MED PHYS BIOMED, P1, DOI 10.1007/978-3-540-77550-8_1
   Gao L, 2020, ARTIF INTELL MED, V108, DOI 10.1016/j.artmed.2020.101935
   Gholami P, 2020, COMPUT ELECTR ENG, V81, DOI 10.1016/j.compeleceng.2019.106532
   Goodfellow I, 2016, ADAPT COMPUT MACH LE, P1
   Greenspan H, 2016, IEEE T MED IMAGING, V35, P1153, DOI 10.1109/TMI.2016.2553401
   Guo HX, 2017, EXPERT SYST APPL, V73, P220, DOI 10.1016/j.eswa.2016.12.035
   Hani M, 2021, COMP M BIO BIO E-IV, V9, P146, DOI 10.1080/21681163.2020.1827041
   He KM, 2016, PROC CVPR IEEE, P770, DOI 10.1109/CVPR.2016.90
   HUANG D, 1991, SCIENCE, V254, P1178, DOI 10.1126/science.1957169
   Huang LF, 2019, IEEE SIGNAL PROC LET, V26, P1026, DOI 10.1109/LSP.2019.2917779
   Hussain MA, 2018, PLOS ONE, V13, DOI 10.1371/journal.pone.0198281
   Ibrahim MR, 2020, APPL SCI-BASEL, V10, DOI 10.3390/app10144716
   Ji QG, 2018, ALGORITHMS, V11, DOI 10.3390/a11060088
   Johnson JM, 2019, J BIG DATA-GER, V6, DOI 10.1186/s40537-019-0192-5
   Karri SPK, 2017, BIOMED OPT EXPRESS, V8, P579, DOI 10.1364/BOE.8.000579
   Kaymak S, 2018, INT C INTELL COMP CO, P265
   Kermany D, 2018, MENDELEY DATA, Vv3, DOI [10.17632/rscbjbr9sj3, DOI 10.17632/RSCBJBR9SJ3]
   Kermany Daniel, 2018, Mendeley Data, V3, DOI 10.17632/RSCBJBR9SJ.3
   King G., 2001, POLIT ANAL, V9, P137, DOI [10.1093/oxfordjournals.pan.a004868, DOI 10.1093/OXFORDJOURNALS.PAN.A004868]
   LeCun Y, 1989, NEURAL COMPUT, V1, P541, DOI 10.1162/neco.1989.1.4.541
   Lemaitre G, 2016, J OPHTHALMOL, V2016, DOI 10.1155/2016/3298606
   Li F, 2019, GRAEF ARCH CLIN EXP, V257, P495, DOI 10.1007/s00417-018-04224-8
   Lin M, 2014, 2014 INTERNATIONAL CONFERENCE ON MEDICAL BIOMETRICS (ICMB 2014), P1, DOI 10.1109/ICMB.2014.8
   Ling C.X., 2008, ENCYCL MACH LEARN, V2011, P231, DOI DOI 10.1007/978-0-387-30164-8_181
   Liu YH, 2018, IEEE DATA MINING, P1146, DOI 10.1109/ICDM.2018.00150
   Najeeb S, 2018, 2018 10TH INTERNATIONAL CONFERENCE ON ELECTRICAL AND COMPUTER ENGINEERING (ICECE), P465, DOI 10.1109/ICECE.2018.8636699
   Nanni L, 2017, PATTERN RECOGN, V71, P158, DOI 10.1016/j.patcog.2017.05.025
   Powers D.M.W., 2011, J MACH LEARN TECHNOL, V2, P37
   Rasti R, 2018, IEEE T MED IMAGING, V37, P1024, DOI 10.1109/TMI.2017.2780115
   Rasti R, 2018, J BIOMED OPT, V23, DOI 10.1117/1.JBO.23.3.035005
   Rong YB, 2019, IEEE J BIOMED HEALTH, V23, P253, DOI 10.1109/JBHI.2018.2795545
   Sanyal A, 2018, MACH LEARN, V107, P1597, DOI 10.1007/s10994-018-5736-y
   Settles B., 2012, SYNTHESIS LECT ARTIF
   Srinivasan PP, 2014, BIOMED OPT EXPRESS, V5, P3568, DOI 10.1364/BOE.5.003568
   Sunija AP, 2021, COMPUT METH PROG BIO, V200, DOI 10.1016/j.cmpb.2020.105877
   TaLu, 2013, ISRN BIOMEDICAL IMAG
   Thomas A, 2021, BIOMED SIGNAL PROCES, V67, DOI 10.1016/j.bspc.2021.102538
   Venhuizen FG, 2015, PROC SPIE, V9414, DOI 10.1117/12.2081521
   Wu J, 2020, LECT NOTES COMPUT SC, V11962, P565, DOI 10.1007/978-3-030-37734-2_46
   ZHOU B, 2016, PROC CVPR IEEE, P2921, DOI DOI 10.1109/CVPR.2016.319
NR 50
TC 0
Z9 0
U1 4
U2 4
PU SPRINGER
PI DORDRECHT
PA VAN GODEWIJCKSTRAAT 30, 3311 GZ DORDRECHT, NETHERLANDS
SN 1380-7501
EI 1573-7721
J9 MULTIMED TOOLS APPL
JI Multimed. Tools Appl.
PD DEC
PY 2022
VL 81
IS 29
BP 41765
EP 41780
DI 10.1007/s11042-022-13617-1
EA AUG 2022
PG 16
WC Computer Science, Information Systems; Computer Science, Software
   Engineering; Computer Science, Theory & Methods; Engineering, Electrical
   & Electronic
WE Science Citation Index Expanded (SCI-EXPANDED)
SC Computer Science; Engineering
GA 6M4LG
UT WOS:000838552300012
DA 2023-01-31
ER

PT J
AU Asia, AO
   Zhu, CZ
   Althubiti, SA
   Al-Alimi, D
   Xiao, YL
   Ouyang, PB
   Al-Qaness, MAA
AF Asia, Al-Omaisi
   Zhu, Cheng-Zhang
   Althubiti, Sara A.
   Al-Alimi, Dalal
   Xiao, Ya-Long
   Ouyang, Ping-Bo
   Al-Qaness, Mohammed A. A.
TI Detection of Diabetic Retinopathy in Retinal Fundus Images Using CNN
   Classification Models
SO ELECTRONICS
LA English
DT Article
DE classification; diabetic retinopathy; deep learning; CNN; ResNet; VggNet
ID CONVOLUTIONAL NEURAL-NETWORKS; BLOOD-VESSELS; VALIDATION
AB Diabetes is a widespread disease in the world and can lead to diabetic retinopathy, macular edema, and other obvious microvascular complications in the retina of the human eye. This study attempts to detect diabetic retinopathy (DR), which has been the main reason behind the blindness of people in the last decade. Timely or early treatment is necessary to prevent some DR complications and control blood glucose. DR is very difficult to detect in time-consuming manual diagnosis because of its diversity and complexity. This work utilizes a deep learning application, a convolutional neural network (CNN), in fundus photography to distinguish the stages of DR. The images dataset in this study is obtained from Xiangya No. 2 Hospital Ophthalmology (XHO), Changsha, China, which is very large, little and the labels are unbalanced. Thus, this study first solves the problem of the existing dataset by proposing a method that uses preprocessing, regularization, and augmentation steps to increase and prepare the image dataset of XHO for training and improve performance. Then, it takes the advantages of the power of CNN with different residual neural network (ResNet) structures, namely, ResNet-101, ResNet-50, and VggNet-16, to detect DR on XHO datasets. ResNet-101 achieved the maximum level of accuracy, 0.9888, with a training loss of 0.3499 and a testing loss of 0.9882. ResNet-101 is then assessed on 1787 photos from the HRF, STARE, DIARETDB0, and XHO databases, achieving an average accuracy of 0.97, which is greater than prior efforts. Results prove that the CNN model (ResNet-101) has better accuracy than ResNet-50 and VggNet-16 in DR image classification.
C1 [Asia, Al-Omaisi; Zhu, Cheng-Zhang; Xiao, Ya-Long] Cent South Univ, Sch Comp Sci & Engn, Changsha 410083, Peoples R China.
   [Zhu, Cheng-Zhang; Xiao, Ya-Long] Cent South Univ, Coll Literature & Journalism, Changsha 410083, Peoples R China.
   [Althubiti, Sara A.] Majmaah Univ, Coll Comp & Informat Sci, Dept Comp Sci, Al Majmaah 11952, Saudi Arabia.
   [Al-Alimi, Dalal] China Univ Geosci, Sch Comp Sci, Wuhan 430074, Peoples R China.
   [Ouyang, Ping-Bo] Cent South Univ, Xiangya Hosp 2, Dept Ophthalmol, Changsha 410083, Peoples R China.
   [Al-Qaness, Mohammed A. A.] Wuhan Univ, State Key Lab Informat Engn Surveying Mapping & R, Wuhan 430079, Peoples R China.
   [Al-Qaness, Mohammed A. A.] Sanaa Univ, Fac Engn, Sanaa 12544, Yemen.
C3 Central South University; Central South University; Majmaah University;
   China University of Geosciences; Central South University; Wuhan
   University
RP Zhu, CZ (corresponding author), Cent South Univ, Sch Comp Sci & Engn, Changsha 410083, Peoples R China.; Zhu, CZ (corresponding author), Cent South Univ, Coll Literature & Journalism, Changsha 410083, Peoples R China.
EM chzhzhu@csu.edu.cn
RI AL-Alimi, Dalal/GPW-7265-2022; Al-qaness, Mohammed/ABE-7552-2020
OI AL-Alimi, Dalal/0000-0002-0322-3694; Al-qaness,
   Mohammed/0000-0002-6956-7641
FU National Key R&D Program of China [2018AAA0102100]; Scientific and
   Technological Innovation Leading Plan of High-tech Industry of Hunan
   Province [2020GK2021]; Natural Science Foundation of Hunan Province
   [2022JJ30762]; International Science and Technology Innovation Joint
   Base of Machine Vision and Medical Image Processing in Hunan Province
   [2021CB1013]; Key Research and Development Program of Hunan Province
   [2022SK2054]; 111 project [B18059]
FX This work is supported by the National Key R&D Program of China
   (2018AAA0102100), the Scientific and Technological Innovation Leading
   Plan of High-tech Industry of Hunan Province (2020GK2021), the Natural
   Science Foundation of Hunan Province (No. 2022JJ30762), the
   International Science and Technology Innovation Joint Base of Machine
   Vision and Medical Image Processing in Hunan Province (2021CB1013), the
   Key Research and Development Program of Hunan Province (2022SK2054), the
   111 project under grant no. B18059.
CR Aguiree F., 2013, IDF DIABETES ATLAS
   Alyoubi WL, 2021, SENSORS-BASEL, V21, DOI 10.3390/s21113704
   Andrew Zisserman, 2015, Arxiv, DOI arXiv:1409.1556
   [Anonymous], 2014, DIARETDB0 DATABASE M
   [Anonymous], 2016, DIAB RENT DET CHALL
   [Anonymous], 2014, HIGH RES FUND HRF IM
   BAUDOIN CE, 1984, REV EPIDEMIOL SANTE, V32, P254
   Bay H, 2006, LECT NOTES COMPUT SC, V3951, P404, DOI 10.1007/11744023_32
   Behera M.K., 2020, INDIAN J SCI TECHNOL, V13, P2030, DOI [10.17485/IJST/v13i20.322, DOI 10.17485/IJST/v13i20.322]
   Bindu C.H, 2019, INDIAN J SCI TECHNOL, V12, P3, DOI [10.17485/ijst/2018/v12i3/141597, DOI 10.17485/ijst/2018/v12i3/141597]
   Bourne RRA, 2013, LANCET GLOB HEALTH, V1, pE339, DOI 10.1016/S2214-109X(13)70113-X
   Breiman L., 2001, Machine Learning, V45, P5, DOI 10.1023/A:1010933404324
   Chan JCN, 2009, JAMA-J AM MED ASSOC, V301, P2129, DOI 10.1001/jama.2009.726
   CHAUDHURI S, 1989, IEEE T MED IMAGING, V8, P263, DOI 10.1109/42.34715
   Cheung N, 2010, LANCET, V376, P124, DOI 10.1016/S0140-6736(09)62124-3
   Congdon NG, 2003, JAMA-J AM MED ASSOC, V290, P2057, DOI 10.1001/jama.290.15.2057
   Das S, 2021, BIOMED SIGNAL PROCES, V68, DOI 10.1016/j.bspc.2021.102600
   Decenciere E, 2014, IMAGE ANAL STEREOL, V33, P231, DOI 10.5566/ias.1155
   Frid-Adar M, 2018, I S BIOMED IMAGING, P289
   Goldbaum M., 2013, STRUCTURED ANAL RETI
   Gulshan V, 2016, JAMA-J AM MED ASSOC, V316, P2402, DOI 10.1001/jama.2016.17216
   He KM, 2016, PROC CVPR IEEE, P770, DOI 10.1109/CVPR.2016.90
   Henry AGP, 2021, OPEN COMPUT SCI, V11, P480, DOI 10.1515/comp-2020-0177
   Hutchinson A, 2000, DIABETIC MED, V17, P495, DOI 10.1046/j.1464-5491.2000.00250.x
   Jiang HY, 2019, IEEE ENG MED BIO, P2045, DOI 10.1109/EMBC.2019.8857160
   Joachims T., 1998, MAKING LARGE SCALE S
   Krizhevsky Alex, 2017, Communications of the ACM, V60, P84, DOI 10.1145/3065386
   Kroenke K, 2015, JAMA-J AM MED ASSOC, V313, P1666, DOI 10.1001/jama.2015.107
   Lekshmi S.A, 2019, INDIAN J SCI TECHNOL, V12, P29, DOI [10.17485/ijst/2019/v12i29/146968, DOI 10.17485/ijst/2019/v12i29/146968]
   Li T, 2019, INFORM SCIENCES, V501, P511, DOI 10.1016/j.ins.2019.06.011
   Lim G., 2014, WORKSH 28 AAAI C ART
   Lin M., 2013, ARXIV PREPR
   Lindeberg Tony, 2012, SCALE INVARIANT FEAT, DOI [10.4249/scholarpedia.10491, DOI 10.4249/SCHOLARPEDIA.10491]
   Liu YP, 2019, ARTIF INTELL MED, V99, DOI 10.1016/j.artmed.2019.07.002
   Lowe DG, 2004, INT J COMPUT VISION, V60, P91, DOI 10.1023/B:VISI.0000029664.99615.94
   Marshall SM, 2006, BMJ-BRIT MED J, V333, P475, DOI 10.1136/bmj.38922.650521.80
   Mobeen-ur-Rehman, 2019, PROCEEDINGS 2019 AMITY INTERNATIONAL CONFERENCE ON ARTIFICIAL INTELLIGENCE (AICAI), P244, DOI 10.1109/AICAI.2019.8701231
   Nathan DM, 2017, NEW ENGL J MED, V376, P1507, DOI 10.1056/NEJMoa1612836
   Paranjpe MJ, 2013, INT J RES SCI ADV TE, V3, P86
   Pires R, 2014, PLOS ONE, V9, DOI 10.1371/journal.pone.0096814
   Pratt H, 2016, PROCEDIA COMPUT SCI, V90, P200, DOI 10.1016/j.procs.2016.07.014
   Reguant R, 2021, SCI REP-UK, V11, DOI 10.1038/s41598-021-89225-0
   Sankar M., 2016, INT J ADV ENG TECHNO, V10, pM9
   Sarki R, 2021, DATA SCI ENG, V6, P455, DOI 10.1007/s41019-021-00167-z
   Seoud L, 2015, P OPHTH MED IM AN 2
   Seoud L, 2014, I S BIOMED IMAGING, P101, DOI 10.1109/ISBI.2014.6867819
   Shanthi T, 2019, COMPUT ELECTR ENG, V76, P56, DOI 10.1016/j.compeleceng.2019.03.004
   Silberman N, 2010, 2010 AAAI SPRING S S
   Simonyan K, 2013, PROCEEDINGS OF THE BRITISH MACHINE VISION CONFERENCE 2013, DOI 10.5244/C.27.8
   Sinthanayothin C, 1999, BRIT J OPHTHALMOL, V83, P902, DOI 10.1136/bjo.83.8.902
   Szegedy C, 2017, INCEPTION V4 INCEPTI
   Szegedy C., 2015, P CVPR BOST MA US 7, P1, DOI DOI 10.1109/CVPR.2015.7298594
   Taylor R., 2012, HDB RETINAL SCREENIN
   Ting DSW, 2017, JAMA-J AM MED ASSOC, V318, P2211, DOI 10.1001/jama.2017.18152
   Ting DSW, 2016, CURR DIABETES REP, V16, DOI 10.1007/s11892-016-0812-9
   Walter T, 2002, IEEE T MED IMAGING, V21, P1236, DOI 10.1109/TMI.2002.806290
   Wan SH, 2018, COMPUT ELECTR ENG, V72, P274, DOI 10.1016/j.compeleceng.2018.07.042
   Wang SL, 2015, NEUROCOMPUTING, V149, P708, DOI 10.1016/j.neucom.2014.07.059
   Wang XL, 2018, 2018 IEEE INTERNATIONAL CONFERENCE ON INFORMATION REUSE AND INTEGRATION (IRI), P465, DOI 10.1109/IRI.2018.00074
   Wang Z., 2017, P WORKSH 32 AAAI C A
   Yang Y., 2017, MED IMAGE COMPUTING
   Zeiler MD, 2014, LECT NOTES COMPUT SC, V8689, P818, DOI 10.1007/978-3-319-10590-1_53
   Zhou B, 2016, PROC CVPR IEEE, P2921, DOI 10.1109/CVPR.2016.319
NR 63
TC 1
Z9 1
U1 9
U2 9
PU MDPI
PI BASEL
PA ST ALBAN-ANLAGE 66, CH-4052 BASEL, SWITZERLAND
EI 2079-9292
J9 ELECTRONICS-SWITZ
JI Electronics
PD SEP
PY 2022
VL 11
IS 17
AR 2740
DI 10.3390/electronics11172740
PG 20
WC Computer Science, Information Systems; Engineering, Electrical &
   Electronic; Physics, Applied
WE Science Citation Index Expanded (SCI-EXPANDED)
SC Computer Science; Engineering; Physics
GA 4J3YR
UT WOS:000851202200001
OA gold
DA 2023-01-31
ER

PT J
AU Hamwood, J
   Alonso-Caneiro, D
   Read, SA
   Vincent, SJ
   Collins, MJ
AF Hamwood, Jared
   Alonso-Caneiro, David
   Read, Scott A.
   Vincent, Stephen J.
   Collins, Michael J.
TI Effect of patch size and network architecture on a convolutional neural
   network approach for automatic segmentation of OCT retinal layers
SO BIOMEDICAL OPTICS EXPRESS
LA English
DT Article
ID OPTICAL COHERENCE TOMOGRAPHY; MACULAR EDEMA; EYE GROWTH; THICKNESS;
   SPECKLE
AB Deep learning strategies, particularly convolutional neural networks (CNNs), are especially suited to finding patterns in images and using those patterns for image classification. The method is normally applied to an image patch and assigns a class weight to the patch; this method has recently been used to detect the probability of retinal boundary locations in OCT images, which is subsequently used to segment the OCT image using a graph-search approach. This paper examines the effects of a number of modifications to the CNN architecture with the aim of optimizing retinal layer segmentation, specifically the effect of patch size as well as the network architecture design on CNN performance and subsequent layer segmentation. The results demonstrate that increasing patch size can improve the performance of the classification and provides a more reliable segmentation in the analysis of retinal layer characteristics in OCT imaging. Similarly, this work shows that changing aspects of the CNN network design can also significantly improve the segmentation results. This work also demonstrates that the performance of the method can change depending on the number of classes (i.e. boundaries) used to train the CNN, with fewer classes showing an inferior performance due to the presence of similar image features between classes that can trigger false positives. Changes in the network (patch size and or architecture) can be applied to provide a superior segmentation performance, which is robust to the class effect. The findings from this work may inform future CNN development in OCT retinal image analysis. (C) 2018 Optical Society of America under the terms of the OSA Open Access Publishing Agreement.
C1 [Hamwood, Jared; Alonso-Caneiro, David; Read, Scott A.; Vincent, Stephen J.; Collins, Michael J.] Queensland Univ Thchnol, Sch Optometry & Vis Sci, Contact Lens & Visual Opt Lab, Brisbane, Qld, Australia.
RP Alonso-Caneiro, D (corresponding author), Queensland Univ Thchnol, Sch Optometry & Vis Sci, Contact Lens & Visual Opt Lab, Brisbane, Qld, Australia.
EM d.alonsocaneiro@qut.edu.au
RI Vincent, Stephen J/H-6548-2019; Collins, Michael/I-9553-2012
OI Vincent, Stephen J/0000-0002-5998-1320; Read, Scott/0000-0002-1595-673X;
   Collins, Michael/0000-0001-5226-5498; Alonso-Caneiro,
   David/0000-0002-7754-6592
FU Rebecca L. Cooper 2018 Project Grant; Telethon - Perth Children's
   Hospital Research Fund
FX Rebecca L. Cooper 2018 Project Grant (DAC); Telethon - Perth Children's
   Hospital Research Fund (DAC).
CR Alonso-Caneiro D, 2016, BIOMED OPT EXPRESS, V7, P629, DOI 10.1364/BOE.7.000629
   Baghaie A, 2015, QUANT IMAGING MED SU, V5, P603, DOI 10.3978/j.issn.2223-4292.2015.07.02
   Bashkansky M, 2000, OPT LETT, V25, P545, DOI 10.1364/OL.25.000545
   Ben-Cohen A., 2017, RSIP VISION 2017
   Bussel II, 2014, BRIT J OPHTHALMOL, V98, P15, DOI 10.1136/bjophthalmol-2013-304326
   Chiu SJ, 2010, OPT EXPRESS, V18, P19413, DOI 10.1364/OE.18.019413
   Cunefare D, 2017, SCI REP-UK, V7, DOI 10.1038/s41598-017-07103-0
   de Boer JF, 2017, BIOMED OPT EXPRESS, V8, P3248, DOI 10.1364/BOE.8.003248
   DeBuc D. C., 2011, IMAGE SEGMENTATION
   Dijkstra E. W., 1959, NUMER MATH, V1, P269, DOI [10.1007/BF01386390, DOI 10.1007/BF01386390]
   Fang LY, 2017, BIOMED OPT EXPRESS, V8, P2732, DOI 10.1364/BOE.8.002732
   Farabet C, 2013, IEEE T PATTERN ANAL, V35, P1915, DOI 10.1109/TPAMI.2012.231
   Fung AE, 2007, AM J OPHTHALMOL, V143, P566, DOI 10.1016/j.ajo.2007.01.028
   Garvin MK, 2009, IEEE T MED IMAGING, V28, P1436, DOI 10.1109/TMI.2009.2016958
   Hassan B, 2016, J OPT SOC AM A, V33, P455, DOI 10.1364/JOSAA.33.000455
   HUANG D, 1991, SCIENCE, V254, P1178, DOI 10.1126/science.1957169
   Huazhu Fu, 2016, Medical Image Computing and Computer-Assisted Intervention - MICCAI 2016. 19th International Conference. Proceedings: LNCS 9901, P132, DOI 10.1007/978-3-319-46723-8_16
   Ishikawa H, 2005, INVEST OPHTH VIS SCI, V46, P2012, DOI 10.1167/iovs.04-0335
   Jin PY, 2016, AM J OPHTHALMOL, V168, P164, DOI 10.1016/j.ajo.2016.05.008
   Kajic V, 2010, OPT EXPRESS, V18, P14730, DOI 10.1364/OE.18.014730
   Keller B, 2016, J BIOMED OPT, V21, DOI 10.1117/1.JBO.21.7.076015
   Koozekanani D, 2001, IEEE T MED IMAGING, V20, P900, DOI 10.1109/42.952728
   Krizhevsky A., 2012, ADV NEURAL INFORM PR, P1097
   Lang A, 2013, BIOMED OPT EXPRESS, V4, P1133, DOI 10.1364/BOE.4.001133
   Lee WJ, 2017, J GLAUCOMA, V26, P980, DOI 10.1097/IJG.0000000000000776
   Li H., 2014, ARXIV PREPRINT ARXIV
   Liefers B, 2017, BIOMED OPT EXPRESS, V8, P5160, DOI 10.1364/BOE.8.005160
   Long J, 2015, PROC CVPR IEEE, P3431, DOI 10.1109/CVPR.2015.7298965
   Massich J, 2016, INT C PATT RECOG, P1297, DOI 10.1109/ICPR.2016.7899816
   Mishra A, 2009, OPT EXPRESS, V17, P23719, DOI 10.1364/OE.17.023719
   Nair V., 2010, RECTIFIED LINEAR UNI
   Park SY, 2013, AM J OPHTHALMOL, V156, P557, DOI 10.1016/j.ajo.2013.04.027
   Pinheiro PO, 2014, PR MACH LEARN RES, V32
   Read SA, 2017, PLOS ONE, V12, DOI 10.1371/journal.pone.0180462
   Read SA, 2015, INVEST OPHTH VIS SCI, V56, P6779, DOI 10.1167/iovs.14-15978
   Read SA, 2015, RETINA-J RET VIT DIS, V35, P1223, DOI 10.1097/IAE.0000000000000464
   Read SA, 2015, INVEST OPHTH VIS SCI, V56, P3103, DOI 10.1167/iovs.15-16446
   Ronneberger O, 2015, LECT NOTES COMPUT SC, V9351, P234, DOI 10.1007/978-3-319-24574-4_28
   Roth HR, 2016, IEEE T MED IMAGING, V35, P1170, DOI 10.1109/TMI.2015.2482920
   Roy AG, 2017, BIOMED OPT EXPRESS, V8, P3627, DOI 10.1364/BOE.8.003627
   Ruder S., 2016, COMPUT SCI, V1, P1
   Sankar S., 2016, MED IM 2016 COMP AID
   Schmitt JM, 1999, J BIOMED OPT, V4, P95, DOI 10.1117/1.429925
   Sidibe D, 2017, COMPUT METH PROG BIO, V139, P109, DOI 10.1016/j.cmpb.2016.11.001
   Smith LN., 2016, DEEP CONVOLUTIONAL N
   Spaide RF, 2008, AM J OPHTHALMOL, V146, P496, DOI 10.1016/j.ajo.2008.05.032
   Srinivasan PP, 2014, BIOMED OPT EXPRESS, V5, P3568, DOI 10.1364/BOE.5.003568
   Vedaldi A, 2015, MM'15: PROCEEDINGS OF THE 2015 ACM MULTIMEDIA CONFERENCE, P689, DOI 10.1145/2733373.2807412
   Venhuizen FG, 2017, BIOMED OPT EXPRESS, V8, P3292, DOI 10.1364/BOE.8.003292
   Vermeer KA, 2011, BIOMED OPT EXPRESS, V2, P1743, DOI 10.1364/BOE.2.001743
   Virgili G, 2011, COCHRANE DB SYST REV, DOI 10.1002/14651858.CD008081.pub2
   Wintergerst MWM, 2017, TRANSL VIS SCI TECHN, V6, DOI 10.1167/tvst.6.4.10
   Xu YP, 2017, BIOMED OPT EXPRESS, V8, P4061, DOI 10.1364/BOE.8.004061
NR 53
TC 67
Z9 67
U1 3
U2 23
PU Optica Publishing Group
PI WASHINGTON
PA 2010 MASSACHUSETTS AVE NW, WASHINGTON, DC 20036 USA
SN 2156-7085
J9 BIOMED OPT EXPRESS
JI Biomed. Opt. Express
PD JUL 1
PY 2018
VL 9
IS 7
BP 3049
EP 3066
DI 10.1364/BOE.9.003049
PG 18
WC Biochemical Research Methods; Optics; Radiology, Nuclear Medicine &
   Medical Imaging
WE Science Citation Index Expanded (SCI-EXPANDED)
SC Biochemistry & Molecular Biology; Optics; Radiology, Nuclear Medicine &
   Medical Imaging
GA GL8HV
UT WOS:000437460600011
PM 29984082
OA Green Published, gold
DA 2023-01-31
ER

PT J
AU Guo, Y
   Hormel, TT
   Xiong, HL
   Wang, J
   Hwang, TS
   Jia, YL
AF Guo, Yukun
   Hormel, Tristan T.
   Xiong, Honglian
   Wang, Jie
   Hwang, Thomas S.
   Jia, Yali
TI Automated Segmentation of Retinal Fluid Volumes From Structural and
   Angiographic Optical Coherence Tomography Using Deep Learning
SO TRANSLATIONAL VISION SCIENCE & TECHNOLOGY
LA English
DT Article
DE retinal fluid volume; segmentation; OCT/OCTA; deep learning
ID CONVOLUTIONAL NEURAL-NETWORK; MACULAR EDEMA; VISUAL-ACUITY; BOUNDARIES;
   THICKNESS; PLEXUSES; THERAPY; AREA
AB Purpose: We proposed a deep convolutional neural network (CNN), named Retinal Fluid Segmentation Network (ReF-Net), to segment retinal fluid in diabetic macular edema (DME) in optical coherence tomography (OCT) volumes.
   Methods: The 3- x 3-mm OCT scans were acquired on one eye by a 70-kHz OCT commercial AngioVue system (RTVue-XR; Optovue, Inc., Fremont, CA, USA) from 51 participants in a clinical diabetic retinopathy (DR) study (45 with retinal edema and six healthy controls, age 61.3 +/- 10.1 (mean +/- SD), 33% female, and all DR cases were diagnosed as severe NPDR or PDR). A CNN with U-Net-like architecture was constructed to detect and segment the retinal fluid. Cross-sectional OCT and angiography (OCTA) scans were used for training and testing ReF-Net. The effect of including OCTA data for retinal fluid segmentation was investigated in this study. Volumetric retinal fluid can be constructed using the output of ReF-Net. Area-under-receiver-operating-characteristiccurve, intersection-over-union (IoU), and F1-score were calculated to evaluate the performance of ReF-Net.
   Results: ReF-Net shows high accuracy (F1 = 0.864 +/- 0.084) in retinal fluid segmentation. The performance can be further improved (F1 = 0.892 +/- 0.038) by including information from both OCTA and structural OCT. ReF-Net also shows strong robustness to shadow artifacts. Volumetric retinal fluid can provide more comprehensive information than the two-dimensional (2D) area, whether cross-sectional or en face projections.
   Conclusions: A deep-learning-based method can accurately segment retinal fluid volumetrically on OCT/OCTA scans with strong robustness to shadow artifacts. OCTA data can improve retinal fluid segmentation. Volumetric representations of retinal fluid are superior to 2D projections.
   Translational Relevance: Using a deep learning method to segment retinal fluid volumetrically has the potential to improve the diagnostic accuracy of diabetic macular edema by OCT systems.
C1 [Guo, Yukun; Hormel, Tristan T.; Xiong, Honglian; Wang, Jie; Hwang, Thomas S.; Jia, Yali] Oregon Hlth & Sci Univ, Casey Eye Inst, Portland, OR 97239 USA.
   [Xiong, Honglian] Foshan Univ, Sch Phys & Optoelect Engn, Foshan, Guangdong, Peoples R China.
   [Wang, Jie; Jia, Yali] Oregon Hlth & Sci Univ, Dept Biomed Engn, Portland, OR 97239 USA.
C3 Oregon Health & Science University; Foshan University; Oregon Health &
   Science University
RP Jia, YL (corresponding author), Oregon Hlth & Sci Univ, Casey Eye Inst, Portland, OR 97239 USA.
EM jiaya@ohsu.edu
RI Guo, Yukun/AAB-6902-2020
OI Guo, Yukun/0000-0002-6784-2355
FU National Institutes of Health [R01 EY027833, R01 EY024544, P30
   EY010572]; Research to Prevent Blindness (New York, NY)
FX Supported by grant National Institutes of Health (R01 EY027833, R01
   EY024544, P30 EY010572); Unrestricted Departmental Funding Grant and
   William & Mary Greve Special Scholar Award from Research to Prevent
   Blindness (New York, NY).
CR Alom MZ, 2018, ABS180206955 CORR
   Badrinarayanan Vijay, 2017, IEEE T PATTERN ANAL
   Bai F, 2017, CYSTOID MACULAR EDEM
   Bogunovic H, 2015, P OPHTH MED IM AN, P49
   Browning DJ, 2008, OPHTHALMOLOGY, V115, P1366, DOI 10.1016/j.ophtha.2007.12.004
   Chalam KV, 2012, INVEST OPHTH VIS SCI, V53, P8154, DOI 10.1167/iovs.12-10290
   Chen L, 2018, CIKM'18: PROCEEDINGS OF THE 27TH ACM INTERNATIONAL CONFERENCE ON INFORMATION AND KNOWLEDGE MANAGEMENT, P833, DOI 10.1145/3269206.3271759
   Chen LC, 2018, IEEE T PATTERN ANAL, V40, P834, DOI 10.1109/TPAMI.2017.2699184
   Daruich A, 2018, PROG RETIN EYE RES, V63, P20, DOI 10.1016/j.preteyeres.2017.10.006
   Devalla SK, 2018, BIOMED OPT EXPRESS, V9, P3244, DOI 10.1364/BOE.9.003244
   Fang LY, 2017, BIOMED OPT EXPRESS, V8, P2732, DOI 10.1364/BOE.8.002732
   Gao M, 2020, BIOMED OPT EXPRESS, V11, P3585, DOI 10.1364/BOE.394301
   Gerendas BS, 2018, BRIT J OPHTHALMOL, V102, P195, DOI 10.1136/bjophthalmol-2017-310483
   Girish GN, 2019, IEEE J BIOMED HEALTH, V23, P296, DOI 10.1109/JBHI.2018.2810379
   Gonzalez VH, 2016, AM J OPHTHALMOL, V172, P72, DOI 10.1016/j.ajo.2016.09.012
   Gu YK, 2018, BIOMED OPT EXPRESS, V9, P5147, DOI 10.1364/BOE.9.005147
   Guo YK, 2019, BIOMED OPT EXPRESS, V10, P3257, DOI 10.1364/BOE.10.003257
   Guo YK, 2018, BIOMED OPT EXPRESS, V9, P4429, DOI 10.1364/BOE.9.004429
   HE KM, 2016, PROC CVPR IEEE, DOI DOI 10.1109/CVPR.2016.90
   Jegou S, 2017, IEEE COMPUT SOC CONF, P1175, DOI 10.1109/CVPRW.2017.156
   Jia YL, 2012, OPT EXPRESS, V20, P4710, DOI 10.1364/OE.20.004710
   Laibacher T, 2018, ARXIV181107738
   Li MX, 2019, INT J OPHTHALMOL-CHI, V12, P1012, DOI 10.18240/ijo.2019.06.22
   Lin  Guosheng, 2016, ARXIV161106612
   Long J, 2015, PROC CVPR IEEE, P3431, DOI 10.1109/CVPR.2015.7298965
   Loshchilov I., 2017, CORR
   Lu DH, 2019, MED IMAGE ANAL, V54, P100, DOI 10.1016/j.media.2019.02.011
   Montuoro A, 2017, BIOMED OPT EXPRESS, V8, P1874, DOI 10.1364/BOE.8.001874
   Nunes S, 2010, BRIT J OPHTHALMOL, V94, P1201, DOI 10.1136/bjo.2009.165662
   Pelosini L, 2011, INVEST OPHTH VIS SCI, V52, P2741, DOI 10.1167/iovs.09-4493
   Ronneberger O, 2015, LECT NOTES COMPUT SC, V9351, P234, DOI 10.1007/978-3-319-24574-4_28
   Schlegl T, 2018, OPHTHALMOLOGY, V125, P549, DOI 10.1016/j.ophtha.2017.10.031
   Spaide RF, 2016, RETINA-J RET VIT DIS, V36, P1823, DOI 10.1097/IAE.0000000000001158
   Szegedy C., P IEEE C COMP VIS PA, P1
   Tennakoon R, 2018, I S BIOMED IMAGING, P1436
   Virgili G, 2018, COCHRANE DB SYST REV, DOI 10.1002/14651858.CD007419.pub6
   Wang J, 2020, BIOMED OPT EXPRESS, V11, P927, DOI 10.1364/BOE.379977
   Wang J, 2020, BIOMED OPT EXPRESS, V11, P330, DOI 10.1364/BOE.11.000330
   Wang J, 2017, BIOMED OPT EXPRESS, V8, P1536, DOI 10.1364/BOE.8.001536
   Wang J, 2016, BIOMED OPT EXPRESS, V7, P1577, DOI 10.1364/BOE.7.001577
   Yosinski J, 2014, ADV NEUR IN, V27
   Yu Fisher, 2015, ARXIV151107122
   Zang PX, 2019, BIOMED OPT EXPRESS, V10, P4340, DOI 10.1364/BOE.10.004340
   Zhao Hengshuang, 2016, ARXIV161201105
NR 44
TC 16
Z9 16
U1 3
U2 13
PU ASSOC RESEARCH VISION OPHTHALMOLOGY INC
PI ROCKVILLE
PA 12300 TWINBROOK PARKWAY, ROCKVILLE, MD 20852-1606 USA
SN 2164-2591
J9 TRANSL VIS SCI TECHN
JI Transl. Vis. Sci. Technol.
PD JAN
PY 2020
VL 9
IS 2
AR 54
DI 10.1167/tvst.9.2.54
PG 12
WC Ophthalmology
WE Science Citation Index Expanded (SCI-EXPANDED)
SC Ophthalmology
GA PG1FX
UT WOS:000599489500040
PM 33110708
OA Green Submitted, Green Published, gold
DA 2023-01-31
ER

PT J
AU Atteia, G
   Samee, NA
   El-Kenawy, EM
   Ibrahim, A
AF Atteia, Ghada
   Samee, Nagwan Abdel
   El-Kenawy, El-Sayed M.
   Ibrahim, Abdelhameed
TI CNN-Hyperparameter Optimization for Diabetic Maculopathy Diagnosis in
   Optical Coherence Tomography and Fundus Retinography
SO MATHEMATICS
LA English
DT Article
DE diabetic maculopathy; convolutional neural network; Bayesian
   optimization; hyperparameters; optical coherence tomography; fundus
   images
ID MACULAR EDEMA; GLOBAL OPTIMIZATION; BAYESIAN-APPROACH; DEEP; IMAGES;
   RETINOPATHY; CLASSIFICATION
AB Diabetic Maculopathy (DM) is considered the most common cause of permanent visual impairment in diabetic patients. The absence of clear pathological symptoms of DM hinders the timely diagnosis and treatment of such a critical condition. Early diagnosis of DM is feasible through eye screening technologies. However, manual inspection of retinography images by eye specialists is a time-consuming routine. Therefore, many deep learning-based computer-aided diagnosis systems have been recently developed for the automatic prognosis of DM in retinal images. Manual tuning of deep learning network's hyperparameters is a common practice in the literature. However, hyperparameter optimization has shown to be promising in improving the performance of deep learning networks in classifying several diseases. This study investigates the impact of using the Bayesian optimization (BO) algorithm on the classification performance of deep learning networks in detecting DM in retinal images. In this research, we propose two new custom Convolutional Neural Network (CNN) models to detect DM in two distinct types of retinal photography; Optical Coherence Tomography (OCT) and fundus retinography datasets. The Bayesian optimization approach is utilized to determine the optimal architectures of the proposed CNNs and optimize their hyperparameters. The findings of this study reveal the effectiveness of using the Bayesian optimization for fine-tuning the model hyperparameters in improving the performance of the proposed CNNs for the classification of diabetic maculopathy in fundus and OCT images. The pre-trained CNN models of AlexNet, VGG16Net, VGG 19Net, GoogleNet, and ResNet-50 are employed to be compared with the proposed CNN-based models. Statistical analyses, based on a one-way analysis of variance (ANOVA) test, receiver operating characteristic (ROC) curve, and histogram, are performed to confirm the performance of the proposed models.
C1 [Atteia, Ghada; Samee, Nagwan Abdel] Princess Nourah Bint Abdulrahman Univ, Coll Comp & Informat Sci, Dept Informat Technol, POB 84428, Riyadh 11671, Saudi Arabia.
   [Samee, Nagwan Abdel] Misr Univ Sci & Technol MUST, Coll Engn, Dept Comp Engn, Giza 12511, Egypt.
   [El-Kenawy, El-Sayed M.] Delta Higher Inst Engn & Technol, Dept Commun & Elect, Mansoura 35111, Egypt.
   [Ibrahim, Abdelhameed] Mansoura Univ, Fac Engn, Comp Engn & Control Syst Dept, Mansoura 35516, Egypt.
C3 Princess Nourah bint Abdulrahman University; Egyptian Knowledge Bank
   (EKB); Misr University for Science & Technology; Egyptian Knowledge Bank
   (EKB); Mansoura University
RP Samee, NA (corresponding author), Princess Nourah Bint Abdulrahman Univ, Coll Comp & Informat Sci, Dept Informat Technol, POB 84428, Riyadh 11671, Saudi Arabia.; Samee, NA (corresponding author), Misr Univ Sci & Technol MUST, Coll Engn, Dept Comp Engn, Giza 12511, Egypt.
EM nmabdelsamee@pnu.edu.sa
RI El-Kenawy, El-Sayed M./AAQ-3425-2020; Ibrahim, Abdelhameed Fawzy
   Abdelhameed/B-3981-2015; Samee, Nagwan Abdel/AEE-5694-2022; Atteia,
   Ghada/GLT-9087-2022
OI El-Kenawy, El-Sayed M./0000-0002-9221-7658; Ibrahim, Abdelhameed Fawzy
   Abdelhameed/0000-0002-8352-6731; Samee, Nagwan
   Abdel/0000-0001-5957-1383; Atteia, Ghada/0000-0002-5462-595X
CR Abbas Q, 2020, INT J MED RES HEALTH, V9, P54
   Abdeldaim AM, 2018, STUD COMPUT INTELL, V730, P131, DOI 10.1007/978-3-319-63754-9_7
   Al-Bander B., 2016, P OPHTH MED IM AN IN, DOI 10.17077/omia.1055
   Al-Bander B, 2016, I C DEV ESYST ENG, P13, DOI 10.1109/DeSE.2016.4
   Albarrak A., 2013, PROC INT C MEDICAL I, P59
   Astudillo R., 2021, ARXIV
   Atteia G, 2021, ENTROPY-SWITZ, V23, DOI 10.3390/e23101251
   Atteia GE, 2021, INT J ADV COMPUT SC, V12, P647
   Bishop C.M., 2006, PATTERN RECOGN, V4
   Chan GCY, 2017, IEEE I C SIGNAL IMAG, P493, DOI 10.1109/ICSIPA.2017.8120662
   Cheng XF, 2021, MATH PROBL ENG, V2021, DOI 10.1155/2021/7010438
   Cifarelli DM, 2016, INT J APPROX REASON, V78, P138, DOI 10.1016/j.ijar.2016.06.007
   Ciulla TA, 2003, DIABETES CARE, V26, P2653, DOI 10.2337/diacare.26.9.2653
   El-Kenawy ESM, 2021, IEEE ACCESS, V9, P115750, DOI 10.1109/ACCESS.2021.3106233
   El-kenawy EM, 2021, CMC-COMPUT MATER CON, V69, P2983, DOI 10.32604/cmc.2021.019114
   Gundluru N, 2022, COMPUT INTEL NEUROSC, V2022, DOI 10.1155/2022/8512469
   Guttorp P, 2006, BIOMETRIKA, V93, P989, DOI 10.1093/biomet/93.4.989
   Hassib EM, 2020, SOFT COMPUT, V24, P5573, DOI 10.1007/s00500-019-03901-y
   Holekamp Nancy M, 2016, Am J Manag Care, V22, ps284
   Ibrahim A, 2021, IEEE ACCESS, V9, P125787, DOI 10.1109/ACCESS.2021.3111408
   Jones DR, 1998, J GLOBAL OPTIM, V13, P455, DOI 10.1023/A:1008306431147
   Kermany DS, 2018, CELL, V172, P1122, DOI 10.1016/j.cell.2018.02.010
   Khan U, 2022, APPL SCI-BASEL, V12, DOI 10.3390/app12105083
   Lang G, 2007, DIABETIC RETINOPATHY, DOI [10.1159/isbn.978-3-318-01439-6, DOI 10.1159/ISBN.978-3-318-01439-6]
   Lemaitre G., 2015, P OPHTHALMIC MEDICAL, DOI [10.17077/omia.1021, DOI 10.17077/OMIA.1021]
   Lemaitre G, 2016, J OPHTHALMOL, V2016, DOI 10.1155/2016/3298606
   Liu YY, 2011, MED IMAGE ANAL, V15, P748, DOI 10.1016/j.media.2011.06.005
   Long SC, 2019, BIOMED RES INT, V2019, DOI 10.1155/2019/3926930
   Mirjalili S, 2014, ADV ENG SOFTW, V69, P46, DOI 10.1016/j.advengsoft.2013.12.007
   Mo J, 2018, NEUROCOMPUTING, V290, P161, DOI 10.1016/j.neucom.2018.02.035
   MOCKUS J, 1994, J GLOBAL OPTIM, V4, P347, DOI 10.1007/BF01099263
   MOCKUS JB, 1991, J OPTIMIZ THEORY APP, V70, P157, DOI 10.1007/BF00940509
   Murphy KP, 2012, MACHINE LEARNING: A PROBABILISTIC PERSPECTIVE, P1
   Pashaei E, 2022, NEURAL COMPUT APPL, V34, P6427, DOI 10.1007/s00521-021-06775-0
   Porwal P, 2018, DATA, V3, DOI 10.3390/data3030025
   Rasmussen CE, 2005, ADAPT COMPUT MACH LE, P1
   Reddy VPC, 2022, BIOMED SIGNAL PROCES, V73, DOI 10.1016/j.bspc.2021.103439
   Salamai AA, 2021, CMC-COMPUT MATER CON, V69, P3749, DOI 10.32604/cmc.2021.018179
   Samee NA, 2022, CMC-COMPUT MATER CON, V73, P4193, DOI 10.32604/cmc.2022.031147
   Samee NA, 2022, SENSORS-BASEL, V22, DOI 10.3390/s22134938
   Samee NA, 2022, ELECTRONICS-SWITZ, V11, DOI 10.3390/electronics11070991
   Sanchez CI, 2009, MED IMAGE ANAL, V13, P650, DOI 10.1016/j.media.2009.05.005
   Snoek, 2012, ARXIV PREPRINT ARXIV, DOI DOI 10.48550/ARXIV.1206.2944
   Sopharak A, 2009, SENSORS-BASEL, V9, P2148, DOI 10.3390/s90302148
   Srinivasan PP, 2014, BIOMED OPT EXPRESS, V5, P3568, DOI 10.1364/BOE.5.003568
   Subramanian M, 2022, COMPUT INTEL NEUROSC, V2022, DOI 10.1155/2022/8014979
   Sulaiman Tanzeeha, 2020, Modelling, Simulation and Intelligent Computing. Proceedings of MoSICom 2020. Lecture Notes in Electrical Engineering (LNEE 659), P264, DOI 10.1007/978-981-15-4775-1_29
   Too J, 2021, KNOWL-BASED SYST, V212, DOI 10.1016/j.knosys.2020.106553
   Venhuizen FG, 2015, PROC SPIE, V9414, DOI 10.1117/12.2081521
   Walter T, 2002, IEEE T MED IMAGING, V21, P1236, DOI 10.1109/TMI.2002.806290
   Wong TY, 2018, OPHTHALMOLOGY, V125, P1608, DOI 10.1016/j.ophtha.2018.04.007
   Yamashita R, 2018, INSIGHTS IMAGING, V9, P611, DOI [10.1007/s13244-018-0639-9, 10.1007/978-3-319-98666-1_1]
NR 54
TC 4
Z9 4
U1 1
U2 1
PU MDPI
PI BASEL
PA ST ALBAN-ANLAGE 66, CH-4052 BASEL, SWITZERLAND
EI 2227-7390
J9 MATHEMATICS-BASEL
JI Mathematics
PD SEP
PY 2022
VL 10
IS 18
AR 3274
DI 10.3390/math10183274
PG 30
WC Mathematics
WE Science Citation Index Expanded (SCI-EXPANDED)
SC Mathematics
GA 4R7IS
UT WOS:000856933400001
OA gold
DA 2023-01-31
ER

PT J
AU Das, V
   Prabhakararao, E
   Dandapat, S
   Bora, PK
AF Das, Vineeta
   Prabhakararao, Eedara
   Dandapat, Samarendra
   Bora, Prabin Kumar
TI B-Scan Attentive CNN for the Classification of Retinal Optical Coherence
   Tomography Volumes
SO IEEE SIGNAL PROCESSING LETTERS
LA English
DT Article
DE Retina; Pathology; Feature extraction; Three-dimensional displays;
   Diseases; Imaging; Reliability; Attention; classification; convolutional
   neural network (CNN); optical coherence tomography (OCT) volume
ID DIABETIC MACULAR EDEMA; NEURAL-NETWORKS; IMAGES; MODEL
AB Optical coherence tomography (OCT) enables 3D cross-sectional imaging of the retinal tissues and has become an essential tool for the diagnosis of eye diseases. Clinically, the ophthalmologists examine each cross-sectional image (B- scan) of the 3D OCT volume to diagnose the retinal pathologies. However, this process is time-consuming and tedious. Automated methods in literature classify the individual B-scans and aggregate the diagnosis decision for the OCT volume using manual threshold-based rules. However, these methods lack generalizability and fail to incorporate the ophthalmologists' aspects of clinical diagnosis. Therefore, in this letter, we propose a B-scan attentive convolutional neural network (BACNN) that mimics the ophthalmologists' way of diagnosis by focusing on the clinically informative B- scans during the classification process. Specifically, a CNN based feature extraction module is used to extract spatial feature representations from the B-scans. Then, a self-attention module aggregates these features based on their clinical relevance to obtain a discriminative high-level feature vector for a reliable diagnosis. The experimental results on two clinical OCT datasets indicate that the proposed method provides improved classification performance. The method also demonstrates the correlation of the pathological symptoms in the B- scans with the attention weights.
C1 [Das, Vineeta; Prabhakararao, Eedara; Dandapat, Samarendra; Bora, Prabin Kumar] Indian Inst Technol Guwahati, Dept Elect & Elect Engn, Gauhati 781039, India.
C3 Indian Institute of Technology System (IIT System); Indian Institute of
   Technology (IIT) - Guwahati
RP Das, V (corresponding author), Indian Inst Technol Guwahati, Dept Elect & Elect Engn, Gauhati 781039, India.
EM vineetadas@iitg.ac.in; e.prabha@iitg.ac.in; samaren@iitg.ac.in;
   prabin@iitg.ac.in
OI Prabhakararo, Eedara/0000-0002-9094-7534
FU Department of Biotechnology, Government of India, under the North East
   Centre for Biological Sciences and Healthcare Engineering (NECBH)
   [BT/COE/34/SP28408/2018]
FX This work was supported by the Department of Biotechnology, Government
   of India, under the North East Centre for Biological Sciences and
   Healthcare Engineering (NECBH) Project BT/COE/34/SP28408/2018. The
   associate editor coordinating the review of this manuscript and
   approving it for publication was Heidi Christensen.
CR Andrew Zisserman, 2015, Arxiv, DOI arXiv:1409.1556
   Chen MY, 2018, IEEE SIGNAL PROC LET, V25, P1440, DOI 10.1109/LSP.2018.2860246
   Cukras C, 2010, EYE, V24, P775, DOI 10.1038/eye.2009.211
   Das V, 2019, BIOMED SIGNAL PROCES, V54, DOI 10.1016/j.bspc.2019.101605
   De Fauw J, 2018, NAT MED, V24, P1342, DOI 10.1038/s41591-018-0107-6
   Drexler W, 2008, BIOL MED PHYS BIOMED, P1, DOI 10.1007/978-3-540-77550-8
   Fang LY, 2019, IEEE T MED IMAGING, V38, P1959, DOI 10.1109/TMI.2019.2898414
   Fang LY, 2019, J VIS COMMUN IMAGE R, V59, P327, DOI 10.1016/j.jvcir.2019.01.022
   Farsiu S, 2014, OPHTHALMOLOGY, V121, P162, DOI 10.1016/j.ophtha.2013.07.013
   Fujimoto JG, 2000, NEOPLASIA, V2, P9, DOI 10.1038/sj.neo.7900071
   Garvin MK, 2009, IEEE T MED IMAGING, V28, P1436, DOI 10.1109/TMI.2009.2016958
   HE KM, 2016, PROC CVPR IEEE, DOI DOI 10.1109/CVPR.2016.90
   Huang LF, 2019, IEEE SIGNAL PROC LET, V26, P1026, DOI 10.1109/LSP.2019.2917779
   Karri SPK, 2017, BIOMED OPT EXPRESS, V8, P579, DOI 10.1364/BOE.8.000579
   Kermany DS, 2018, CELL, V172, P1122, DOI 10.1016/j.cell.2018.02.010
   LeCun Y, 2015, NATURE, V521, P436, DOI 10.1038/nature14539
   Li F, 2019, GRAEF ARCH CLIN EXP, V257, P495, DOI 10.1007/s00417-018-04224-8
   Liu YY, 2011, MED IMAGE ANAL, V15, P748, DOI 10.1016/j.media.2011.06.005
   Lu W, 2018, TRANSL VIS SCI TECHN, V7, DOI 10.1167/tvst.7.6.41
   Maetschke S., 2019, PLOS ONE, V14, P1
   Mishra SS, 2019, IEEE SIGNAL PROC LET, V26, P1793, DOI 10.1109/LSP.2019.2949388
   Rasti R, 2018, IEEE T MED IMAGING, V37, P1024, DOI 10.1109/TMI.2017.2780115
   Selvaraju RR, 2020, INT J COMPUT VISION, V128, P336, DOI 10.1007/s11263-019-01228-7
   Srinivasan PP, 2014, BIOMED OPT EXPRESS, V5, P3568, DOI 10.1364/BOE.5.003568
   Talu S.-D., ISRN BIOMED IMAG, V2013, P1
   Wang Y, 2016, BIOMED OPT EXPRESS, V7, P4928, DOI 10.1364/BOE.7.004928
   Xiang CQ, 2018, IEEE SIGNAL PROC LET, V25, P1850, DOI 10.1109/LSP.2018.2873892
   Yazdanpanah A, 2011, IEEE T MED IMAGING, V30, P484, DOI 10.1109/TMI.2010.2087390
   Zawadzki R.J., 2006, OPHTHALMIC TECHNOLOG, V6138
   Zhang DL, 2019, IEEE SIGNAL PROC LET, V26, P715, DOI 10.1109/LSP.2019.2906824
NR 30
TC 8
Z9 8
U1 1
U2 6
PU IEEE-INST ELECTRICAL ELECTRONICS ENGINEERS INC
PI PISCATAWAY
PA 445 HOES LANE, PISCATAWAY, NJ 08855-4141 USA
SN 1070-9908
EI 1558-2361
J9 IEEE SIGNAL PROC LET
JI IEEE Signal Process. Lett.
PY 2020
VL 27
BP 1025
EP 1029
DI 10.1109/LSP.2020.3000933
PG 5
WC Engineering, Electrical & Electronic
WE Science Citation Index Expanded (SCI-EXPANDED)
SC Engineering
GA MF2RJ
UT WOS:000545194500005
DA 2023-01-31
ER

PT J
AU Sappa, LB
   Okuwobi, IP
   Li, MC
   Zhang, YH
   Xie, S
   Yuan, ST
   Chen, Q
AF Sappa, Loza Bekalo
   Okuwobi, Idowu Paul
   Li, Mingchao
   Zhang, Yuhan
   Xie, Sha
   Yuan, Songtao
   Chen, Qiang
TI RetFluidNet: Retinal Fluid Segmentation for SD-OCT Images Using
   Convolutional Neural Network
SO JOURNAL OF DIGITAL IMAGING
LA English
DT Article
DE Age-related macular degeneration (AMD); Intra-retinal fluid (IRF);
   Subretinal fluid (SRF); Pigment epithelial detachment (PED); Retinal
   edema; Spectral-domain optical coherence tomography (SD-OCT)
ID OPTICAL COHERENCE TOMOGRAPHY; MACULAR EDEMA; LAYER
AB Age-related macular degeneration (AMD) is one of the leading causes of irreversible blindness and is characterized by fluid-related accumulations such as intra-retinal fluid (IRF), subretinal fluid (SRF), and pigment epithelial detachment (PED). Spectral-domain optical coherence tomography (SD-OCT) is the primary modality used to diagnose AMD, yet it does not have algorithms that directly detect and quantify the fluid. This work presents an improved convolutional neural network (CNN)-based architecture called RetFluidNet to segment three types of fluid abnormalities from SD-OCT images. The model assimilates different skip-connect operations and atrous spatial pyramid pooling (ASPP) to integrate multi-scale contextual information; thus, achieving the best performance. This work also investigates between consequential and comparatively inconsequential hyperparameters and skip-connect techniques for fluid segmentation from the SD-OCT image to indicate the starting choice for future related researches. RetFluidNet was trained and tested on SD-OCT images from 124 patients and achieved an accuracy of 80.05%, 92.74%, and 95.53% for IRF, PED, and SRF, respectively. RetFluidNet showed significant improvement over competitive works to be clinically applicable in reasonable accuracy and time efficiency. RetFluidNet is a fully automated method that can support early detection and follow-up of AMD.
C1 [Sappa, Loza Bekalo; Okuwobi, Idowu Paul; Li, Mingchao; Zhang, Yuhan; Xie, Sha; Chen, Qiang] Nanjing Univ Sci & Technol, Sch Comp Sci & Engn, 200 Xiaolingwei, Nanjing 210094, Peoples R China.
   [Yuan, Songtao] Nanjing Med Univ, Dept Ophthalmol, Affiliated Hosp 1, 300 Guangzhou Rd, Nanjing 210029, Peoples R China.
C3 Nanjing University of Science & Technology; Nanjing Medical University
RP Chen, Q (corresponding author), Nanjing Univ Sci & Technol, Sch Comp Sci & Engn, 200 Xiaolingwei, Nanjing 210094, Peoples R China.
EM chen2qiang@njust.edu.cn
OI Liu, Qinghuai/0000-0003-1605-1964; Chen, Qiang/0000-0002-6685-2447
FU National Natural Science Foundation of China [61671242, 61701222]; Key
   R&D Program of Jiangsu Provincial Department of Science and Technology
   [BE2018131]
FX This work was supported by the National Natural Science Foundation of
   China (61671242, 61701222) and Key R&D Program of Jiangsu Provincial
   Department of Science and Technology (BE2018131).
CR Abadi M., 2016, TENSORFLOW LARGE SCA
   Abouammoh MA, 2015, SAUDI J OPHTHALMOL, V29, P278, DOI 10.1016/j.sjopt.2015.01.007
   [Anonymous], 2017, ANTIVASCULAR ENDOTHE
   Apostolopoulos S, SIMULTANEOUS CLASSIF
   Arunkumar R, 2017, NEURAL COMPUT APPL, V28, P329, DOI 10.1007/s00521-015-2059-9
   Bai F., 2017, ARXIV PREPRINT ARXIV
   Bekalo L, 2019, IEEE ACCESS, V7, P14894, DOI 10.1109/ACCESS.2019.2893954
   Bengio Yoshua, 2012, Neural Networks: Tricks of the Trade. Second Edition: LNCS 7700, P437, DOI 10.1007/978-3-642-35289-8_26
   Bogunovic H, 2019, IEEE T MED IMAGING, V38, P1858, DOI 10.1109/TMI.2019.2901398
   Bressler Neil M, 2004, JAMA, V291, P1900, DOI 10.1001/jama.291.15.1900
   Chen L., 2017, ARXIV PREPRINT ARXIV
   Chen XJ, 2012, IEEE T MED IMAGING, V31, P1521, DOI 10.1109/TMI.2012.2191302
   Chiu SJ, 2015, BIOMED OPT EXPRESS, V6, P1172, DOI 10.1364/BOE.6.001172
   Daruich A, 2015, PROG RETIN EYE RES, V48, P82, DOI 10.1016/j.preteyeres.2015.05.003
   Dolejsi M, 2010, BIOSIGNAL
   Falkner S., 2018, ARXIV PREPRINT ARXIV
   Fang J, 2019, LECT NOTES COMPUT SC, V11855, P130, DOI 10.1007/978-3-030-32956-3_16
   Fernandez DC, 2005, IEEE T MED IMAGING, V24, P929, DOI 10.1109/TMI.2005.848655
   Girish GN, 2019, IEEE J BIOMED HEALTH, V23, P296, DOI 10.1109/JBHI.2018.2810379
   Gopinath K, 2019, IEEE J BIOMED HEALTH, V23, P273, DOI 10.1109/JBHI.2018.2793534
   He X., 2017, ENG IEEE T BIOMED
   Huang GL, 2017, IEEE ICC
   Jeon, 2017, MICCAI RETINAL OCT F
   Khan KB, 2019, PATTERN ANAL APPL, V22, P767, DOI 10.1007/s10044-018-0754-8
   Lu D., 2017, ARXIV PREPRINT ARXIV
   Matsumoto H, 2009, AM J OPHTHALMOL, V148, P105, DOI 10.1016/j.ajo.2009.01.018
   Montuoro A, 2017, BIOMED OPT EXPRESS, V8, P1874, DOI 10.1364/BOE.8.001874
   Morgan JIW, 2016, OPHTHAL PHYSL OPT, V36, P218, DOI 10.1111/opo.12289
   Morley D., 2017, ARXIV PREPRINT ARXIV
   Novosel J., 2016, BIOM IM ISBI 2016 IE
   Pavuluri VK, 2015, IEEE VEHICLE POWER
   Quellec G, 2010, IEEE T MED IMAGING, V29, P1321, DOI 10.1109/TMI.2010.2047023
   Rashno A., 2017, P MICCAI RET OCT FLU, P54
   Rashno Abdolreza, 2018, Annu Int Conf IEEE Eng Med Biol Soc, V2018, P3426, DOI 10.1109/EMBC.2018.8512998
   Roy AG, 2017, BIOMED OPT EXPRESS, V8, P3627, DOI 10.1364/BOE.8.003627
   Shi F, 2015, IEEE T MED IMAGING, V34, P441, DOI 10.1109/TMI.2014.2359980
   Spaide RF, 2015, RETINA-J RET VIT DIS, V35, P2161, DOI 10.1097/IAE.0000000000000881
   Sun Z., 2016, SCI REP-UK, V6
   Venhuizen FG, 2018, BIOMED OPT EXPRESS, V9, P1545, DOI 10.1364/BOE.9.001545
   Xu XY, 2015, IEEE T MED IMAGING, V34, P1616, DOI 10.1109/TMI.2015.2408632
   Yang MK, 2018, PROC CVPR IEEE, P3684, DOI 10.1109/CVPR.2018.00388
   Zhang L, 2014, INVEST OPHTH VIS SCI, V55, P2329, DOI 10.1167/iovs.13-13048
   Zhao Y., 2019, 10 INT C ICIG 2019 B
   Zhou ZW, 2018, LECT NOTES COMPUT SC, V11045, P3, DOI 10.1007/978-3-030-00889-5_1
NR 45
TC 9
Z9 9
U1 5
U2 28
PU SPRINGER
PI NEW YORK
PA ONE NEW YORK PLAZA, SUITE 4600, NEW YORK, NY, UNITED STATES
SN 0897-1889
EI 1618-727X
J9 J DIGIT IMAGING
JI J. Digit. Imaging
PD JUN
PY 2021
VL 34
IS 3
BP 691
EP 704
DI 10.1007/s10278-021-00459-w
EA JUN 2021
PG 14
WC Radiology, Nuclear Medicine & Medical Imaging
WE Science Citation Index Expanded (SCI-EXPANDED)
SC Radiology, Nuclear Medicine & Medical Imaging
GA TT8GR
UT WOS:000657235800002
PM 34080105
OA Green Published
DA 2023-01-31
ER

PT J
AU Martinez-Murcia, FJ
   Ortiz, A
   Ramirez, J
   Gorriz, JM
   Cruz, R
AF Martinez-Murcia, Francisco J.
   Ortiz, Andres
   Ramirez, Javier
   Gorriz, Juan M.
   Cruz, Ricardo
TI Deep residual transfer learning for automatic diagnosis and grading of
   diabetic retinopathy
SO NEUROCOMPUTING
LA English
DT Article
DE Deep learning; Residual learning; Transfer learning; Convolutional
   neural network; Retinography; Diabetic retinopathy
ID VESSEL SEGMENTATION; CLASSIFICATION; IMAGES
AB Evaluation and diagnosis of retina pathology is usually made via the analysis of different image modal-ities that allow to explore its structure. The most popular retina image method is retinography, a tech-nique that displays the fundus of the eye, including the retina and other structures. Retinography is the most common imaging method to diagnose retina diseases such as Diabetic Retinopathy (DB) or Macular Edema (ME). However, retinography evaluation to score the image according to the disease grade presents difficulties due to differences in contrast, brightness and the presence of artifacts. Therefore, it is mainly done via manual analysis; a time consuming task that requires a trained clinician to examine and evaluate the images. In this paper, we present a computer aided diagnosis tool that takes advantage of the performance provided by deep learning architectures for image analysis. Our proposal is based on a deep residual convolutional neural network for extracting discriminatory features with no prior complex image transformations to enhance the image quality or to highlight specific structures. Moreover, we used the transfer learning paradigm to reuse layers from deep neural networks previously trained on the ImageNet dataset, under the hypothesis that first layers capture abstract features than can be reused for different problems. Experiments using different convolutional architectures have been car-ried out and their performance has been evaluated on the MESSIDOR database using cross-validation. Best results were found using a ResNet50-based architecture, showing an AUC of 0.93 for grades 0 + 1, AUC of 0.81 for grade 2 and AUC of 0.92 for grade 3 labelling, as well as AUCs higher than 0.97 when con -sidering a binary classification problem (grades 0 vs 3).
   (c) 2020 Published by Elsevier B.V.
C1 [Martinez-Murcia, Francisco J.; Ortiz, Andres; Cruz, Ricardo] Univ Malaga, Dept Commun Engn, Malaga, Spain.
   [Ramirez, Javier; Gorriz, Juan M.] Univ Granada, Dept Signal Theory Commun & Networking, Granada, Spain.
   [Martinez-Murcia, Francisco J.; Ortiz, Andres; Ramirez, Javier; Gorriz, Juan M.] Andalusian Res Inst Data Sci & Computat Intellige, Granada, Spain.
C3 Universidad de Malaga; University of Granada
RP Ortiz, A (corresponding author), Univ Malaga, Dept Commun Engn, Malaga, Spain.
EM fjmm@ic.uma.es; aortiz@ic.uma.es; javierrp@ugr.es; gorriz@ugr.es;
   rcruz@ic.uma.es
RI Martínez-Murcia, Francisco Jesús/E-6644-2013; Gorriz, Juan
   Manuel/C-2385-2012; Ramírez, Javier/B-1836-2012
OI Martínez-Murcia, Francisco Jesús/0000-0001-8146-7056; Gorriz, Juan
   Manuel/0000-0001-7069-1714; Ramírez, Javier/0000-0002-6229-2921; Ortiz,
   Andres/0000-0003-2690-1926
FU MINECO/FEDER [TEC2015-64718-R, RTI2018-098913-B-I00, PSI2015-65848-R,
   PGC2018-098813-B-C32]; NVIDIA Corporation; MICINN "Juan de la Cierva -
   Formacion" Fellowship [FJCI-2017-33022]
FX This work was partly supported by the MINECO/FEDER under
   TEC2015-64718-R, RTI2018-098913-B-I00, PSI2015-65848-R and
   PGC2018-098813-B-C32 projects. We gratefully acknowledge the support of
   NVIDIA Corporation with the donation of one of the GPUs used for this
   research. Work by F.J.M.M. was supported by the MICINN "Juan de la
   Cierva - Formacion" FJCI-2017-33022 Fellowship.
CR A. A. of Ophthalmology. The Eye M.D. Association, 2002, INT CLIN DIAB RET DI
   Andrew Zisserman, 2015, Arxiv, DOI arXiv:1409.1556
   [Anonymous], 2015, DEEP LEARNING NATURE, DOI DOI 10.1038/NATURE14539
   Choi JY, 2017, PLOS ONE, V12, DOI 10.1371/journal.pone.0187336
   Cunha LP, 2018, FRONT ENDOCRINOL, V9, DOI 10.3389/fendo.2018.00251
   de la Torre J, 2020, NEUROCOMPUTING, V396, P465, DOI 10.1016/j.neucom.2018.07.102
   Decenciere E, 2014, IMAGE ANAL STEREOL, V33, P231, DOI 10.5566/ias.1155
   Deng J., 2009, PROC CVPR IEEE, P248, DOI DOI 10.1109/CVPR.2009.5206848
   Duin RPW, 2000, INT C PATT RECOG, P1, DOI 10.1109/ICPR.2000.906006
   Fraz MM, 2012, IEEE T BIO-MED ENG, V59, P2538, DOI 10.1109/TBME.2012.2205687
   Garrido JA, 2016, INT J NEURAL SYST, V26, DOI 10.1142/S0129065716500209
   Gawehn E, 2016, MOL INFORM, V35, P3, DOI 10.1002/minf.201501008
   Girard F, 2019, ARTIF INTELL MED, V94, P96, DOI 10.1016/j.artmed.2019.02.004
   He K., 2016, P IEEE C COMPUTER VI, P770, DOI [DOI 10.1109/CVPR.2016.90, 10.1109/CVPR.2016.90]
   He KM, 2016, LECT NOTES COMPUT SC, V9908, P630, DOI 10.1007/978-3-319-46493-0_38
   Iandola F. N., 2016, CORR
   Initiative A.D.N., 2014, PLOS ONE, V9
   Jabid Taskeed, 2010, Proceedings 7th IEEE International Conference on Advanced Video and Signal Based Surveillance (AVSS 2010), P482, DOI 10.1109/AVSS.2010.17
   Kim K., 2005, INT J NEURAL SYST, V14, P407
   Krizhevsky A., 2012, ADV NEURAL INFORM PR, P1097
   Lam C, 2018, AMIA JOINT SUMM TRAN
   Lam Carson, 2018, AMIA Jt Summits Transl Sci Proc, V2017, P147
   Lam C, 2018, INVEST OPHTH VIS SCI, V59, P590, DOI 10.1167/iovs.17-22721
   Lian CY, 2018, ICAIP 2018: 2018 THE 2ND INTERNATIONAL CONFERENCE ON ADVANCES IN IMAGE PROCESSING, P68, DOI 10.1145/3239576.3239589
   Lowe D. G., 1999, Proceedings of the Seventh IEEE International Conference on Computer Vision, P1150, DOI 10.1109/ICCV.1999.790410
   Mahiba C, 2019, MEASUREMENT, V135, P762, DOI 10.1016/j.measurement.2018.12.032
   Martinez-Murcia FJ, 2018, INT J NEURAL SYST, V28, DOI 10.1142/S0129065718500351
   Martinez-Murcia FJ, 2016, INT J NEURAL SYST, V26, DOI 10.1142/S0129065716500246
   Ojala T, 1996, PATTERN RECOGN, V29, P51, DOI 10.1016/0031-3203(95)00067-4
   Ortiz A, 2019, FRONT NEUROINFORM, V13, DOI 10.3389/fninf.2019.00048
   Ortiz A, 2019, NEUROCOMPUTING, V330, P162, DOI 10.1016/j.neucom.2018.10.074
   Ortiz A, 2016, INT J NEURAL SYST, V26, DOI 10.1142/S0129065716500258
   Pan SJ, 2010, IEEE T KNOWL DATA EN, V22, P1345, DOI 10.1109/TKDE.2009.191
   Pettitt DJ, 2014, DIABETES CARE, V37, P402, DOI 10.2337/dc13-1838
   Pratt H, 2016, PROCEDIA COMPUT SCI, V90, P200, DOI 10.1016/j.procs.2016.07.014
   Riaz H, 2020, DIAGNOSTICS, V10, DOI 10.3390/diagnostics10010024
   Ronneberger O, 2015, LECT NOTES COMPUT SC, V9351, P234, DOI 10.1007/978-3-319-24574-4_28
   Sabanayagam C, 2019, LANCET DIABETES ENDO, V7, P140, DOI 10.1016/S2213-8587(18)30128-1
   Salamat N, 2019, ARTIF INTELL MED, V97, P168, DOI 10.1016/j.artmed.2018.10.009
   Shanthi T, 2019, COMPUT ELECTR ENG, V76, P56, DOI 10.1016/j.compeleceng.2019.03.004
   Soares JVB, 2006, IEEE T MED IMAGING, V25, P1214, DOI 10.1109/TMI.2006.879967
   Sreejini KS, 2019, ENG SCI TECHNOL, V22, P777, DOI 10.1016/j.jestch.2019.02.002
   Staal J, 2004, IEEE T MED IMAGING, V23, P501, DOI 10.1109/TMI.2004.825627
   Wang SL, 2015, NEUROCOMPUTING, V149, P708, DOI 10.1016/j.neucom.2014.07.059
   Zhang D, 2017, 2017 IEEE 5TH INTERNATIONAL SYMPOSIUM ON ROBOTICS AND INTELLIGENT SENSORS (IRIS), P1
   Zhou B., CVPR
NR 46
TC 15
Z9 15
U1 2
U2 34
PU ELSEVIER
PI AMSTERDAM
PA RADARWEG 29, 1043 NX AMSTERDAM, NETHERLANDS
SN 0925-2312
EI 1872-8286
J9 NEUROCOMPUTING
JI Neurocomputing
PD SEP 10
PY 2021
VL 452
BP 424
EP 434
DI 10.1016/j.neucom.2020.04.148
EA JUN 2021
PG 11
WC Computer Science, Artificial Intelligence
WE Science Citation Index Expanded (SCI-EXPANDED)
SC Computer Science
GA SU4EA
UT WOS:000663091800021
OA Green Submitted
DA 2023-01-31
ER

PT J
AU Rasti, R
   Rabbani, H
   Mehridehnavi, A
   Hajizadeh, F
AF Rasti, Reza
   Rabbani, Hossein
   Mehridehnavi, Alireza
   Hajizadeh, Fedra
TI Macular OCT Classification Using a Multi-Scale Convolutional Neural
   Network Ensemble
SO IEEE TRANSACTIONS ON MEDICAL IMAGING
LA English
DT Article
DE CAD system; classification; macular pathology; Multi-scale Convolutional
[truncated: 1,944,211 more chars]
